# Supplementary material for: Meiotic cohesion requires Sirt1 and preserving its activity in aging oocytes reduces missegregation
Source: EMBO Rep. 2025 Nov 10;26(24):6121–40. doi: 10.1038/s44319-025-00634-y (PMC12714828; doi:10.1038/s44319-025-00634-y)
Supplement: Supplementary file 3 — Source data Fig. 1 [file 44319_2025_634_MOESM3_ESM.zip]

Archive with 6 entries (4 files):
- Figure 1/
- Figure 1/.DS_Store
- __MACOSX/Figure 1/._.DS_Store
- Figure 1/Fig 1E/
- Figure 1/Fig 1E/Fig 1E NDJ data.xlsx
- __MACOSX/Figure 1/Fig 1E/._Fig 1E NDJ data.xlsx
