# Supplementary material for: Meiotic cohesion requires Sirt1 and preserving its activity in aging oocytes reduces missegregation
Source: EMBO Rep. 2025 Nov 10;26(24):6121–40. doi: 10.1038/s44319-025-00634-y (PMC12714828; doi:10.1038/s44319-025-00634-y)
Supplement: Supplementary file 3 — Source data Fig. 1 [file 44319_2025_634_MOESM3_ESM.zip › Figure 1/Fig 1E/Fig 1E NDJ data.xlsx]

## Sheet: Summary
	Figure 1E Source DATA
	NDJ data for two Sirt1 Hairpins, SH022-B06 and SH00806

## Sheet: Sirt1 KD SH022-B06
Genotype:	y sc cv v f car/y ; P{Sirt1 RNAi v20, y+ v+}/+ ; mtrm(y+) matalpha(w+)/+
Hairpin:	SH022-B06
Sirt1 KD
VIAL #	Female			Male			XX			0
	Normal	Normal	Normal	Normal	Normal	Normal	Diplo	Diplo	Diplo	Nullo	Nullo	Nullo
1	7	2	0	0	4	0	1	0	0	0	0	0
	2	1	0	1	0	0	0	0	0	0	0	0
	2	0	0	0	1	0	0	0	0	0	0	0
2	6	12	4	10	18	5	1	1	1	1	1	0
	9	7	3	3	8	1	0	2	0	0	0	0
	10	3	0	13	8	0	1	2	1	0	1	0
3	4	17	3	0	15	4	1	3	0	0	0	0
	3	8	2	4	15	1	0	1	0	0	0	0
	7	5	0	4	2	0	0	0	0	1	0	0
4	5	3	0	5	1	0	1	0	0	1	0	0
	6	0	0	6	1	0	2	0	0	0	0	0
	2	0	0	2	0	0	1	0	0	0	0	0
5	4	8	0	5	12	1	0	1	0	1	0	0
	6	3	0	4	5	0	0	0	0	0	1	0
	5	0	0	7	1	0	0	0	0	0	0	0
6	5	11	7	0	18	9	0	1	0	0	0	1
	14	16	7	7	19	8	0	1	0	0	0	0
	13	7	3	6	8	1	0	0	0	1	0	0
7	0	8	2	0	11	2	1	0	0	0	0	0
	2	13	0	1	9	0	0	0	0	0	1	0
	2	7	0	6	5	0	0	2	0	0	0	0
8	1	12	1	0	8	2	1	0	0	0	1	0
	6	5	0	2	19	0	1	0	0	0	0	0
	6	4	0	5	9	1	1	0	0	0	3	0
9	2	17	9	0	12	15	0	1	0	0	1	1
	17	15	4	14	10	0	2	2	0	0	0	0
	9	15	1	13	14	2	0	1	1	1	0	0
10	0	20	13	0	18	15	1	2	0	1	0	0
	13	11	4	7	23	6	1	1	0	0	0	0
	14	7	4	21	8	4	1	0	0	0	0	0
11	5	12	2	1	20	5	0	3	0	0	1	0
	4	12	7	2	11	6	0	0	0	0	0	0
	16	10	8	11	7	5	1	0	0	0	0	0
12	7	7	3	3	7	3	0	0	0	0	0	0
	1	3	0	3	1	0	1	0	0	0	0	0
	5	1	0	12	3	0	1	0	0	0	0	0
13	4	2	0	1	3	0	1	0	0	0	0	0
	1	1	0	4	2	0	0	0	0	0	1	0
	1	0	0	2	0	0	0	0	0	0	0	0
14	11	5	0	0	6	0	0	0	0	1	1	0
	4	2	1	5	4	0	2	0	0	1	0	0
	3	1	0	6	1	0	0	0	0	0	0	0
15	1	14	2	1	25	3	0	0	0	0	0	0
	12	13	1	8	14	0	1	0	0	0	0	0
	7	6	0	13	6	0	0	1	0	1	0	0
16	0	20	1	1	16	2	0	0	0	0	1	0
	8	6	7	5	10	4	0	0	0	0	0	0
	12	7	8	10	7	5	2	1	1	1	0	0
17	2	11	0	1	4	2	0	0	0	0	0	0
	7	7	0	3	3	1	0	1	0	0	0	0
	7	2	0	4	2	0	0	0	0	0	0	0
18	2	11	4	0	12	5	1	0	0	0	1	0
	8	8	4	2	16	5	0	1	0	1	0	0
	1	5	2	5	7	1	0	1	0	2	0	0
19	0	9	6	0	6	3	0	0	0	0	0	0
	1	8	8	3	15	5	0	0	0	0	0	1
	7	4	2	7	4	4	0	0	0	0	0	0	# of Vials	# mothers per vial	Progeny per female
													20	8	12.35
20	2	10	6	1	8	4	0	0	1	0	0	0
	21	3	2	12	7	4	7	0	1	0	2	0
	8	2	1	15	2	1	0	0	0	0	0	0
													Total	Adjusted total	Normal Progeny
totals	931			943			69			33			1976	2078	1874
%	44.8027			45.3802			6.641			3.17613
Total % NDJ	9.81713

## Sheet: Control SH022-B06
Genotype:	y sc cv v f car/y ; P{Sirt1 RNAi v20, y+ v+}/+ ; mtrm(y+)/+
Hairpin:	SH022-B06
Sirt1 Control
	Female			Male			XX			0
VIAL #	Normal	Normal	Normal	Normal	Normal	Normal	Diplo	Diplo	Diplo	Nullo	Nullo	Nullo
21	18	16	9	18	21	13	0	0	0	0	0	0
	17	14	10	12	17	10	0	1	0	0	0	0
	10	9	9	8	15	6	0	0	0	0	0	0
22	33	13	13	11	19	11	0	0	0	0	0	0
	13	6	8	21	8	12	0	0	0	0	1	0
	11	5	9	12	6	10	0	0	0	0	0	0
23	24	10	7	19	18	7	0	0	0	0	0	0
	22	9	11	13	16	9	1	1	0	1	0	0
	9	11	7	13	2	11	0	0	0	0	0	0
24	25	14	7	16	15	11	1	0	0	0	0	0
	28	5	11	14	12	11	0	0	0	0	0	0
	10	9	10	7	7	17	0	0	0	0	0	0
25	22	14	12	10	19	12	0	0	0	0	0	0
	20	9	14	22	12	9	1	0	1	0	1	0
	9	7	11	17	6	16	1	0	0	0	0	0
26	25	14	5	18	21	7	0	0	0	0	0	0
	17	11	14	2	12	14	0	0	0	1	0	1
	15	5	7	13	9	11	0	1	0	0	0	0
27	41	9	7	9	9	10	0	1	0	0	1	1
	15	6	13	18	8	20	0	1	1	1	0	0
	7	9	9	12	7	9	1	0	0	0	0	0
28	15	10	9	14	20	11	1	0	0	0	0	0
	16	12	12	12	12	16	0	0	0	0	0	0
	6	4	13	13	4	11	0	0	0	0	0	1
29	16	10	11	19	11	15	2	0	0	0	0	0
	20	2	10	18	5	20	2	0	0	0	0	0
	12	4	13	12	9	12	0	0	1	0	0	0
30	20	16	11	23	11	18	0	0	0	1	0	0
	13	10	12	11	7	12	2	0	1	0	0	0
	10	6	9	11	9	8	0	1	0	0	0	0
31	43	12	6	29	18	9	1	2	0	0	1	0
	14	4	9	17	19	12	0	0	1	0	0	1
	5	8	9	10	8	18	0	0	0	0	0	0
32	39	8	14	30	16	5	0	0	0	0	0	0
	10	6	12	19	11	10	0	0	0	0	0	0
	12	4	16	20	5	16	0	0	0	0	0	0
33	22	6	7	24	19	9	0	0	0	1	0	0
	14	6	12	25	5	13	1	0	0	0	0	0
	4	5	13	23	7	7	1	0	0	0	1	0
34	31	9	4	11	16	15	0	0	2	0	0	0
	26	10	10	24	10	19	0	0	0	0	0	0
	11	4	8	11	8	5	1	0	0	0	0	0
35	26	20	6	25	29	8	0	1	0	1	0	0
	10	20	12	19	11	5	0	1	0	0	0	0
	8	7	7	18	10	15	0	0	0	1	0	0
36	18	8	6	13	19	9	1	0	0	1	0	0
	20	3	17	30	14	14	0	2	0	0	0	0
	6	4	12	14	8	6	0	1	2	1	0	0
37	31	12	10	14	21	11	0	0	0	0	0	0
	18	9	14	19	11	18	0	0	0	0	1	0
	15	14	10	9	4	6	0	0	0	0	1	0
38	29	12	12	19	11	20	1	0	0	0	0	0
	17	9	8	22	15	8	1	0	0	0	1	1
	10	14	6	15	10	10	0	1	0	0	0	0
39	4	18	7	1	17	12	0	0	0	0	0	0
	39	9	5	24	17	5	0	1	0	0	0	0
	13	14	10	14	12	7	0	0	0	0	0	0	# of Vials	# mothers per vial	Progeny per female
													20	8	29.2437
40	16	12	11	13	17	8	0	0	0	0	1	0
	21	9	14	23	15	10	1	0	0	1	0	0
	12	7	7	16	7	12	0	0	1	0	1	0
													Total	Adjusted total	Normal Progeny
totals	2222			2387			45			25			4679	4749	4609
%	46.7888			50.2632			1.89514			1.05285
Total % NDJ	2.94799

## Sheet: Sirt1 KD SH00806
Genotype:	y sc cv v f car/y ; + ; mtrm(y+) matalpha(w+)/P{Sirt1 RNAi v20, y+ v+}
Hairpin:	SH00806
Sirt1 KD
	Female			Male			XX			0
VIAL #	Normal	Normal	Normal	Normal	Normal	Normal	Diplo	Diplo	Diplo	Nullo	Nullo	Nullo
1	6	1	6	0	5	5	0	0	0	0	0	0
	7	2		3	2		0	0		0	0
	1	2		3	3		0	0		0	0
	10	14		6	5		1	0		0	0
2	2	9	7	0	3	4	0	0	0	0	0	0
	1	7		1	4		1	1		0	0
	3	6		2	4		0	0		0	0
	7	7		6	7		0	0		0	0
3	3	3	6	0	6	1	0	0	0	0	0	0
	5	5		5	5		0	0		1	0
	13	4		4	2		0	0		1	0
	13	3		8	1		0	0		0	0
4	3	2	2	0	9	8	0	0	0	0	0	0
	8	6		5	4		0	0		0	0
	11	3		5	7		0	0		0	0
	11	4		6	5		0	2		0	0
5	0	6	8	1	4	4	0	1	0	0	0	0
	8	9		2	3		0	0		0	0
	9	5		3	2		0	0		0	0
	8	7		5	4		1	0		0	1
6	2	4	4	0	4	6	1	0	0	1	0	0
	4	4		3	4		1	0		0	0
	10	5		2	4		2	0		0	0
	4	5		11	6		1	0		0	0
7	6	4	5	0	4	5	1	0	0	0	0	0
	7	4		6	9		0	0		0	0
	7	4		7	3		1	0		1	0
	5	5		6	4		1	1		0	1
8	5	4	3	1	9	5	2	2	0	0	0	2
	9	4		6	2		2	0		0	0
	13	8		5	10		0	0		1	0
	3	6		10	3		0	0		0	0
9	2	4	8	0	7	9	0	0	0	0	0	1
	3	7		2	7		0	0		0	1
	5	7		4	12		1	0		0	0
	14	7		12	4		1	1		0	0
10	3	5	3	2	4	0	0	0	0	0	0	0
	12	5		6	7		0	0		0	0
	8	6		4	3		1	0		0	0
	5	1		6	5		1	0		1	0
11	2	5	7	0	6	2	0	2	0	0	0	0
	14	4		5	4		0	0		0	0
	6	3		5	4		1	0		0	0
	4	3		10	1		2	0		0	0
12	1	10	6	0	5	4	1	1	1	0	0	0
	14	6		4	4		0	1		1	0
	6	6		3	1		1	1		0	0
	11	6		2	5		0	0		0	0
13	2	3	4	1	6	2	1	0	0	0	0	0
	8	6		7	5		2	0		0	1
	14	3		9	6		1	1		0	0
	7	4		12	6		0	2		0	0
14	5	7	9	1	9	1	1	0	0	0	0	0
	10	3		5	2		1	0		2	0
	12	2		11	6		0	0		0	0
	10	4		5	5		0	0		0	0
15	0	9	10	0	2	16	0	1	1	1	0	0
	2	5		0	4		0	0		0	0
	4	5		1	8		1	0		0	0
	3	6		6	7		0	0		0	0
16	0	4	5	0	3	3	0	0	0	0	0	1
	0	7		0	7		0	1		0	0
	5	5		3	5		0	0		0	0
	5	5		10	4		0	0		1	0
17	1	3	0	0	6	0	0	0	0	0	0	0
	7	3		3	3		0	0		0	1
	5	1		9	1		1	0		0	0
	11	2		6	1		0	1		0	0
18	7	5	3	0	4	3	0	0	0	0	0	0
	14	6		7	4		0	1		1	0
	8	4		10	4		1	0		0	0
	11	2		7	1		2	0		1	0
19	2	5	3	0	3	5	1	1	0	0	0	0
	9	6		8	6		1	1		0	0
	9	3		14	2		0	0		1	0		# of Vials	# mothers per vial	Progeny per female
	7	3		9	4		1	1		0	1
													20	8	11.9187
20	3	5	6	0	8	5	1	0	0	0	0	0
	7	2		6	3		0	0		1	0
	11	3		9	4		0	0		0	0
	6	2		10	5		0	0		0	0
													Total	Adjusted total	Normal Progeny
totals	1004			814			64			25			1907	1996	1818
%	50.3006			40.7816			6.41283			2.50501
Total % NDJ	8.91784

## Sheet: Control SH00806
Genotype:	y sc cv v f car/y ; + ; mtrm(y+)/P{Sirt1 RNAi v20, y+ v+}
Hairpin:	SH00806
Sirt1 Control
	Female			Male			XX			0
VIAL #	Normal	Normal	Normal	Normal	Normal	Normal	Diplo	Diplo	Diplo	Nullo	Nullo	Nullo
21	10	16	7	5	15	7	2	0	0	0	0	1
	13	11		15	9		0	0		0	0
	5	10		4	11		0	0		0	0
	2	9		8	10		0	1		0	0
22	22	6	7	4	10	8	1	0	0	0	0	0
	17	7		7	7		0	0		0	0
	8	12		4	4		0	0		0	0
	2	8		7	5		0	0		0	0
23	15	9	13	0	11	7	2	0	0	1	0	0
	21	13		11	6		0	0		0	0
	1	7		7	12		0	0		0	0
	4	8		7	16		0	0		0	0
24	14	7	9	4	13	12	0	0	0	0	0	0
	14	8		20	15		1	0		0	0
	4	8		3	15		0	0		0	0
	2	5		5	7		0	0		0	0
25	16	12	2	2	4	7	1	0	0	0	0	0
	18	6		21	4		0	0		0	0
	5	8		5	7		0	0		0	0
	1	8		2	10		0	0		0	0
26	9	10	10	3	5	12	0	0	0	0	0	0
	13	8		9	5		0	0		0	0
	5	7		4	8		0	0		0	0
	7	8		5	6		0	1		0	0
27	26	5	6	10	11	10	0	1	0	0	0	0
	5	6		14	9		0	0		0	0
	4	10		2	4		0	0		0	0
	8	4		5	7		0	0		0	0
28	13	17	6	8	11	14	0	0	0	0	0	0
	8	7		6	5		0	0		0	0
	8	7		7	11		0	0		0	0
	9	8		5	13		0	0		0	0
29	19	11	8	3	15	15	0	0	0	0	0	0
	17	4		5	3		0	0		0	0
	2	10		2	11		0	0		0	1
	3	6		5	12		0	0		0	0
30	11	13	13	2	3	10	1	0	1	0	0	0
	13	6		11	3		0	0		0	0
	4	7		6	8		1	0		0	0
	7	10		2	6		0	0		0	0
31	23	11	11	9	19	6	0	0	0	0	0	0
	3	5		10	5		1	0		0	0
	10	5		5	5		0	0		0	0
	18	7		13	6		0	0		0	0
32	14	13	8	12	10	11	0	2	0	0	0	0
	7	10		13	7		0	0		0	0
	3	4		5	6		0	0		0	0
	11	5		10	7		0	0		0	0
33	13	16	6	0	9	17	0	0	0	0	0	0
	19	4		14	6		0	0		0	0
	10	5		11	6		0	0		0	0
	10	10		11	4		1	0		0	0
34	20	12	7	1	14	9	0	0	0	1	0	0
	2	3		13	18		0	0		0	0
	0	4		5	8		0	1		0	0
	10	5		11	14		1	0		0	0
35	19	7	10	5	3	12	0	0	0	0	0	0
	6	3		7	3		0	1		0	0
	3	15		8	9		0	0		0	0
	3	5		5	9		0	0		0	0
36	26	7	4	9	3	8	0	1	1	1	0	0
	1	5		16	10		0	1		0	0
	0	5		5	7		0	0		0	0
	5	5		8	3		0	0		0	0
37	17	7	8	5	5	7	0	0	0	0	0	0
	10	6		5	6		0	0		0	0
	13	4		7	10		0	0		0	0
	8	5		3	5		0	0		0	0
38	16	9	8	8	2	9	1	0	0	0	0	0
	17	7		9	1		0	0		0	0
	3	6		7	1		0	0		0	0
	4	5		6	3		0	0		0	0
39	26	15	5	4	10	10	0	0	0	0	1	0
	9	4		7	6		1	0		0	0
	10	5		12	10		1	0		0	0		# of Vials	# mothers per vial	Progeny per female
	6	2		13	12		1	0		0	0
													20	8	18.8875
40	12	7	5	13	9	5	0	0	0	0	0	0
	10	5		7	5		1	0		0	0
	5	8		6	10		0	0		1	0
	10	2		11	14		0	0		0	0
													Total	Adjusted total	Normal Progeny
totals	1560			1427			28			7			3022	3057	2987
%	51.0304			46.6798			1.83186			0.457965
Total % NDJ	2.28983

## Sheet: Significance Calculator
Comparison of Two Nondisjunction Rates: Significance Calculator								Comparison of Two Nondisjunction Rates: Significance Calculator
From "Statistical Analysis of Nondisjunction Assays in Drosophila" Supplemental								From "Statistical Analysis of Nondisjunction Assays in Drosophila" Supplemental
Yong Zeng, Hua Li, Nicole M. Schweppe, R. Scott Hawley, and William D. Gilliland								Yong Zeng, Hua Li, Nicole M. Schweppe, R. Scott Hawley, and William D. Gilliland
Genetics, 2010								Genetics, 2010
X-Only Version: Enter your progeny counts in the blue cells.								X-Only Version: Enter your progeny counts in the blue cells.
		Control	Sirt1 hairpin: SH022-B06	Sir2 KD						Control	Sirt1 hairpin: SH00806	Sir2 KD
	Normal Progeny	4609		1874					Normal Progeny	2987		1818
	XO NDJ Males	25		33					XO NDJ Males	7		25
	XXY NDJ Females	45		69					XXY NDJ Females	28		64
	Estimated NDJ Rate	0.0294799		0.0981713					Estimated NDJ Rate	0.0228983		0.0891784
		|Z|	6.79878							|Z|	6.62198
		Probability	1.05509e-11							Probability	3.5441e-11
			1.05509e-11								3.5441e-11
