# Supplementary material for: Meiotic cohesion requires Sirt1 and preserving its activity in aging oocytes reduces missegregation
Source: EMBO Rep. 2025 Nov 10;26(24):6121–40. doi: 10.1038/s44319-025-00634-y (PMC12714828; doi:10.1038/s44319-025-00634-y)
Supplement: Supplementary file 4 — Source data Fig. 2 [file 44319_2025_634_MOESM4_ESM.zip]

Archive with 22 entries (18 files):
- Figure 2/
- __MACOSX/._Figure 2
- Figure 2/.DS_Store
- __MACOSX/Figure 2/._.DS_Store
- Figure 2/Fig 2E/
- Figure 2/Fig 2B/
- Figure 2/Fig 2C/
- __MACOSX/Figure 2/._Fig 2C
- Figure 2/Fig 2E/Fig 2E RH Quantification.xlsx
- __MACOSX/Figure 2/Fig 2E/._Fig 2E RH Quantification.xlsx
- Figure 2/Fig 2B/0. Read Me.rtf
- __MACOSX/Figure 2/Fig 2B/._0. Read Me.rtf
- Figure 2/Fig 2B/4 arm spots ZM-077-021.nd2.tif
- __MACOSX/Figure 2/Fig 2B/._4 arm spots ZM-077-021.nd2.tif
- Figure 2/Fig 2B/3 arm spots ZM-075-004.nd2.tif
- __MACOSX/Figure 2/Fig 2B/._3 arm spots ZM-075-004.nd2.tif
- Figure 2/Fig 2B/2 arm spots ZM-077-020.nd2.tif
- __MACOSX/Figure 2/Fig 2B/._2 arm spots ZM-077-020.nd2.tif
- Figure 2/Fig 2B/1 arm spot ZM-077-035.nd2.tif
- __MACOSX/Figure 2/Fig 2B/._1 arm spot ZM-077-035.nd2.tif
- Figure 2/Fig 2C/Fig 2C-FISH quantification.xlsx
- __MACOSX/Figure 2/Fig 2C/._Fig 2C-FISH quantification.xlsx
