# Supplementary material for: Meiotic cohesion requires Sirt1 and preserving its activity in aging oocytes reduces missegregation
Source: EMBO Rep. 2025 Nov 10;26(24):6121–40. doi: 10.1038/s44319-025-00634-y (PMC12714828; doi:10.1038/s44319-025-00634-y)
Supplement: Supplementary file 4 — Source data Fig. 2 [file 44319_2025_634_MOESM4_ESM.zip › Figure 2/Fig 2E/Fig 2E RH Quantification.xlsx]

## Sheet: Summary
	Figure 2E Source DATA
	Recombinational History analysis using Diplo-X females recovered from NDJ test in Figure 1E

## Sheet: Sirt1 hairpin SH022-BO6 
Sirt1 hairpin:	SH022-BO6
Control:	y sc cv v f car/y ; P{Sirt1 RNAiv20, y+ v+}/+ ; mtrm(y+)/+
Sirt1 KD:	y sc cv v f car/y ; P{Sirt1 RNAiv20, y+ v+}/+ ; mtrm(y+)matalpha(w+)/+
	Frequency of Recombinant X-Chromosome Missegregation
Genotype	N	R Diplos	MI R Diplos	MII R Diplos	R/N x 100	MI/N x 100	MII/N x 100
Control	4679	26	24	2	0.555674	0.51293	0.0427442
SIR2 KD	1976	37	35	2	1.87247	1.77126	0.101215
	Combined R/N x 100
Genotype	MI	MII
Control	0.51293	0.0427442
SIR2 KD	1.77126	0.101215

## Sheet: Sirt1 hairpin SH00806.N
Sirt1 hairpin:	SH00806.N
Control:	y sc cv v f car/y ; + ; mtrm(y+)/P{Sirt1 RNAi v20, y+ v+}
Sirt1 KD:	y sc cv v f car/y ; + ; mtrm(y+) matalpha(w+)/P{Sirt1 RNAi v20, y+ v+}
	Frequency of Recombinant X-Chromosome Missegregation
Genotype	N	R Diplos	MI R Diplos	MII R Diplos	R/N x 100	MI/N x 100	MII/N x 100
Control	3022	15	11	4	0.49636	0.363997	0.132363
SIR2 KD	1907	51	38	13	2.67436	1.99266	0.681699
	Combined R/N x 100
Genotype	MI	MII
Control	0.363997	0.132363
SIR2 KD	1.99266	0.681699
