# Supplementary material for: Meiotic cohesion requires Sirt1 and preserving its activity in aging oocytes reduces missegregation
Source: EMBO Rep. 2025 Nov 10;26(24):6121–40. doi: 10.1038/s44319-025-00634-y (PMC12714828; doi:10.1038/s44319-025-00634-y)
Supplement: Supplementary file 4 — Source data Fig. 2 [file 44319_2025_634_MOESM4_ESM.zip › Figure 2/Fig 2C/Fig 2C-FISH quantification.xlsx]

## Sheet: Summary
	Figure 2C Source Data
	Quantification of oocytes with arm cohesion defects

## Sheet: Replicate-1
Sirt1 Control								Defects???
Genotype:	y sc v sev/ y w; P{Sirt1 RNAi v20, y+ v+}/+; +/+							N-	NO
Hairpin:	SH022-B06							Y-	YES
	Image name		FISH Defects					CC-	Cannot Call
Nuc #	Blind #	Image #	CEN defect	# CEN spots	Arm defect	# arm spots
1	34	ZM 075-003.nd2	N	2	N	1
2	75	ZM 075-006.nd2	N	2	N	1
3	646	ZM 075-007.nd2	N	2	N	1
4	656	ZM 075-008.nd2	N	2	N	1
5	950	ZM 075-012.nd2	N	2	N	1
6	670	ZM 075-014.nd2	N	2	N	1
7	834	ZM 075-017.nd2	N	2	N	1
8	779	ZM 075-019.nd2	N	2	N	1
9	416	ZM 075-022.nd2	N	2	N	1
10	324	ZM 075-027.nd2	N	2	N	1
11	240	ZM 075-032.nd2	N	2	N	1
12	627	ZM 075-034.nd2	N	2	N	1
13	475	ZM 075-037.nd2	N	2	N	1
14	813	ZM 075-042.nd2	N	2	N	1
15	34	ZM 077-003.nd2	N	2	N	1
16	157	ZM 077-005.nd2	N	2	N	1
17	94	ZM 077-006.nd2	N	2	N	1
18	950	ZM 077-013.nd2	N	2	N	1
19	834	ZM 077-018.nd2	N	2	N	1
20	468	ZM 077-025.nd2	N	2	N	1
21	306	ZM 077-027.nd2	N	2	N	1
22	324	ZM 077-029.nd2	N	2	N	1
23	480	ZM 077-030.nd2	N	2	N	1
24	622	ZM 077-035.nd2	N	2	N	1
25	130	ZM 075-001.nd2	N	2	N	2
26	140	ZM 075-002.nd2	N	2	N	2
27	905	ZM 075-009.nd2	N	2	N	2
28	942	ZM 075-010.nd2	N	2	N	2
29	913	ZM 075-011.nd2	N	2	N	2
30	718	ZM 075-013.nd2	N	2	N	2
31	734	ZM 075-015.nd2	N	2	N	2
32	170	ZM 075-016.nd2	N	2	N	2
33	778	ZM 075-018.nd2	N	2	N	2
34	897	ZM 075-020.nd2	N	2	N	2
35	426	ZM 075-021.nd2	N	2	N	2
36	277	ZM 075-024.nd2	N	2	N	2
37	530	ZM 075-030.nd2	N	2	N	2
38	237	ZM 075-031.nd2	N	2	N	2
39	622	ZM 075-033.nd2	N	2	N	2
40	633	ZM 075-035.nd2	N	2	N	2
41	471	ZM 075-036.nd2	N	2	N	2
42	846	ZM 075-038.nd2	N	2	N	2
43	861	ZM 075-039.nd2	N	2	N	2
44	795	ZM 075-040.nd2	N	2	N	2
45	141	ZM 075-043.nd2	N	2	N	2
46	130	ZM 077-001.nd2	N	2	N	2
47	140	ZM 077-002.nd2	N	2	N	2
48	35	ZM 077-004.nd2	N	2	N	2
49	646	ZM 077-007.nd2	N	2	N	2
50	925	ZM 077-009.nd2	N	2	N	2
51	905	ZM 077-010.nd2	N	2	N	2
52	942	ZM 077-011.nd2	N	2	N	2
53	913	ZM 077-012.nd2	N	2	N	2
54	718	ZM 077-014.nd2	N	2	N	2
55	670	ZM 077-015.nd2	N	2	N	2
56	734	ZM 077-016.nd2	N	2	N	2
57	179	ZM 077-017.nd2	N	2	N	2
58	782	ZM 077-020.nd2	N	2	N	2
59	897	ZM 077-022.nd2	N	2	N	2
60	277	ZM 077-026.nd2	N	2	N	2
61	211	ZM 077-028.nd2	N	2	N	2
62	512	ZM 077-031.nd2	N	2	N	2
63	544	ZM 077-032.nd2	N	2	N	2
64	237	ZM 077-033.nd2	N	2	N	2
65	630	ZM 077-037.nd2	N	2	N	2
66	35	ZM 075-004.nd2	N	2	N	2
67	512	ZM 075-029.nd2	N	2	Y	3
68	31	ZM 075-041.nd2	N	2	Y	3
69	656	ZM 077-008.nd2	N	2	Y	3
70	778	ZM 077-019.nd2	N	2	Y	3
71	790	ZM 077-021.nd2	N	2	Y	3
72	416	ZM 077-024.nd2	N	2	Y	3
73	240	ZM 077-034.nd2	N	2	Y	3
74	627	ZM 077-036.nd2	N	2	Y	3
75	157	ZM 075-005.nd2	N	2	Y	4
76	468	ZM 075-023.nd2	N	2	Y	4
77	211	ZM 075-026.nd2	N	2	Y	4
78	426	ZM 077-023.nd2	N	2	Y	4
79	306	ZM 075-025.nd2	N	2	CC	CC
80	480	ZM 075-028.nd2	N	2	CC	CC
Sirt1 ctrl data summary
Total:	80
Pericentric defects:	0
Scored oocytes:	78
Arm intact:	66
Arm defects:	12	0.153846
Sirt1 KD
Genotype:	y sc v sev/ y w; P{Sir2RNAiv20, y+ v+}/+; matalpha(w+)/+							N-	NO
Hairpin:	SH022-B06							Y-	YES
	Image name		FISH Defects					CC-	Cannot Call
Nuc #	Blind #	Image #	CEN defect	# CEN spots	Arm defect	# arm spots
1	37	ZM 076-004.nd2	N	2	N	1
2	831	ZM 076-001.nd2	N	2	N	1
3	154	ZM 076-002.nd2	N	2	N	1
4	638	ZM 076-009.nd2	N	2	N	1
5	113	ZM 076-012.nd2	N	2	N	1
6	552	ZM 076-019.nd2	N	2	N	1
7	946	ZM 076-020.nd2	N	2	N	1
8	685	ZM 076-025.nd2	N	2	N	1
9	703	ZM 076-026.nd2	N	2	N	1
10	957	ZM 076-027.nd2	N	2	N	1
11	450	ZM 076-028.nd2	N	2	N	1
12	424	ZM 076-029.nd2	N	2	N	1
13	901	ZM 076-030.nd2	N	2	N	1
14	321	ZM 076-034.nd2	N	2	N	1
15	45	ZM 078-014.nd2	N	2	N	1
16	167	ZM 078-016.nd2	N	2	N	1
17	98	ZM 078-018.nd2	N	2	N	1
18	762	ZM 078-020.nd2	N	2	N	1
19	129	ZM 078-022.nd2	N	2	N	1
20	269	ZM 078-030.nd2	N	2	N	1
21	676	ZM 078-032.nd2	N	2	N	1
22	906	ZM 078-040.nd2	N	2	N	1
23	341	ZM 076-003.nd2	N	2	N	2
24	45	ZM 076-006.nd2	N	2	N	2
25	98	ZM 076-010.nd2	N	2	N	2
26	127	ZM 076-013.nd2	N	2	N	2
27	740	ZM 076-016.nd2	N	2	N	2
28	226	ZM 076-017.nd2	N	2	N	2
29	232	ZM 076-018.nd2	N	2	N	2
30	264	ZM 076-021.nd2	N	2	N	2
31	269	ZM 076-022.nd2	N	2	N	2
32	911	ZM 076-033.nd2	N	2	N	2
33	762	ZM 076-036.nd2	N	2	N	2
34	843	ZM 076-037.nd2	N	2	N	2
35	846	ZM 078-003.nd2	N	2	N	2
36	795	ZM 078-005.nd2	N	2	N	2
37	31	ZM 078-006.nd2	N	2	N	2
38	34	ZM 078-007.nd2	N	2	N	2
39	341	ZM 078-011.nd2	N	2	N	2
40	366	ZM 078-013.nd2	N	2	N	2
41	382	ZM 078-015.nd2	N	2	N	2
42	638	ZM 078-017.nd2	N	2	N	2
43	643	ZM 078-019.nd2	N	2	N	2
44	127	ZM 078-021.nd2	N	2	N	2
45	182	ZM 078-023.nd2	N	2	N	2
46	226	ZM 078-025.nd2	N	2	N	2
47	707	ZM 078-034.nd2	N	2	N	2
48	957	ZM 078-035.nd2	N	2	N	2
49	901	ZM 078-038.nd2	N	2	N	2
50	939	ZM 078-039.nd2	N	2	N	2
51	321	ZM 078-042.nd2	N	2	N	2
52	382	ZM 076-007.nd2	N	2	N	2
53	167	ZM 076-008.nd2	N	2	N	2
54	643	ZM 076-011.nd2	N	2	Y	3
55	129	ZM 076-014.nd2	N	2	Y	3
56	182	ZM 076-015.nd2	N	2	Y	3
57	673	ZM 076-024.nd2	N	2	Y	3
58	939	ZM 076-031.nd2	N	2	Y	3
59	756	ZM 076-035.nd2	N	2	Y	3
60	663	ZM 076-039.nd2	N	2	Y	3
61	915	ZM 076-040.nd2	N	2	Y	3
62	475	ZM 078-002.nd2	N	2	Y	3
63	861	ZM 078-004.nd2	N	2	Y	3
64	679	ZM 078-008.nd2	N	2	Y	3
65	831	ZM 078-009.nd2	N	2	Y	3
66	37	ZM 078-012.nd2	N	2	Y	3
67	232	ZM 078-026.nd2	N	2	Y	3
68	946	ZM 078-028.nd2	N	2	Y	3
69	263	ZM 078-029.nd2	N	2	Y	3
70	450	ZM 078-036.nd2	N	2	Y	3
71	756	ZM 078-043.nd2	N	2	Y	3
72	906	ZM 078-046.nd2	N	2	Y	3
73	366	ZM 076-005.nd2	N	2	Y	4
74	724	ZM 076-023.nd2	N	2	Y	4
75	906	ZM 076-032.nd2	N	2	Y	4
76	477	ZM 078-001.nd2	N	2	Y	4
77	154	ZM 078-010.nd2	N	2	Y	4
78	552	ZM 078-027.nd2	N	2	Y	4
79	724	ZM 078-031.nd2	N	2	Y	4
80	911	ZM 078-041.nd2	N	2	Y	4
81	739	ZM 078-044.nd2	N	2	Y	4
82	739	ZM 076-038.nd2	N	2	Y	CC
83	740	ZM 078-024.nd2	N	2	Y	CC
84	685	ZM 078-033.nd2	N	2	Y	CC
85	422	ZM 078-037.nd2	N	2	Y	CC
86	939	ZM 078-045.nd2	N	2	Y	CC
Sirt1 KD data summary
Total:	86
Pericentric defects:	0
Scored oocyte:	81
Arm intact:	53
Arm defects:	28	0.345679

## Sheet: Replicate-2
Sirt1 Control								Defect ???
Genotype:	y sc v sev/ y w; P{Sirt1 RNAi v20, y+ v+}/+; +/+							N-	NO
Hairpin:	SH022-B06							Y-	YES
								CC-	Cannot Call
	Image name		FISH Defects
Nuc #	Blind #	Image #	359 defect	# 359 spots	Arm defect	# arm spots
1	911	ZM 007-004.nd2	N	2	N	1
2	630	ZM 007-005.nd2	N	2	N	1
3	277	ZM 007-007.nd2	N	2	N	1
4	790	ZM 007-015.nd2	N	2	N	1
5	942	ZM 007-020.nd2	N	2	N	1
6	913	ZM 007-024.nd2	N	2	N	1
7	638	ZM 007-029.nd2	N	2	N	1
8	685	ZM 007-031.nd2	N	2	N	1
9	269	ZM 007-033.nd2	N	2	N	1
10	45	ZM 007-034.nd2	N	2	N	1
11	306	ZM 007-038.nd2	N	2	N	1
12	179	ZM 010-005.nd2	N	2	N	1
13	676	ZM 010-009.nd2	N	2	N	1
14	263	ZM 010-011.nd2	N	2	N	1
15	321	ZM 010-018.nd2	N	2	N	1
16	130	ZM 010-028.nd2	N	2	N	1
17	939	ZM 010-030.nd2	N	2	N	1
18	782	ZM 010-031.nd2	N	2	N	1
19	321	ZM 011-002.nd2	N	2	N	1
20	613	ZM 011-008.nd2	N	2	N	1
21	127	ZM 007-003.nd2	N	2	N	2
22	98	ZM 007-006.nd2	N	2	N	2
23	957	ZM 007-010.nd2	N	2	N	2
24	157	ZM 007-011.nd2	N	2	N	2
25	480	ZM 007-014.nd2	N	2	N	2
26	140	ZM 007-016.nd2	N	2	N	2
27	416	ZM 007-017.nd2	N	2	N	2
28	901	ZM 007-018.nd2	N	2	N	2
29	663	ZM 007-025.nd2	N	2	N	2
30	739	ZM 007-026.nd2	N	2	N	2
31	724	ZM 007-027.nd2	N	2	N	2
32	167	ZM 007-030.nd2	N	2	N	2
33	31	ZM 007-032.nd2	N	2	N	2
34	94	ZM 007-035.nd2	N	2	N	2
35	795	ZM 007-036.nd2	N	2	N	2
36	34	ZM 007-040.nd2	N	2	N	2
37	422	ZM 010-001.nd2	N	2	N	2
38	734	ZM 010-003.nd2	N	2	N	2
39	616	ZM 010-008.nd2	N	2	N	2
40	646	ZM 010-012.nd2	N	2	N	2
41	906	ZM 010-017.nd2	N	2	N	2
42	552	ZM 010-019.nd2	N	2	N	2
43	211	ZM 010-020.nd2	N	2	N	2
44	707	ZM 010-021.nd2	N	2	N	2
45	240	ZM 010-022.nd2	N	2	N	2
46	834	ZM 010-025.nd2	N	2	N	2
47	897	ZM 010-026.nd2	N	2	N	2
48	237	ZM 010-032.nd2	N	2	N	2
49	324	ZM 010-033.nd2	N	2	N	2
50	182	ZM 010-029.nd2	N	2	N	2
51	232	ZM 010-023.nd2	N	2	N	2
52	127	ZM 011-005.nd2	N	2	N	2
53	595	ZM 011-006.nd2	N	2	N	2
54	950	ZM 011-007.nd2	N	2	N	2
55	211	ZM 011-009.nd2	N	2	N	2
56	778	ZM 011-010.nd2	N	2	N	2
57	778	ZM 007-019.nd2	N	2	Y	3
58	35	ZM 007-022.nd2	N	2	Y	3
59	670	ZM 007-037.nd2	N	2	Y	3
60	422	ZM 007-041.nd2	N	2	Y	3
61	366	ZM 010-002.nd2	N	2	Y	3
62	762	ZM 010-004.nd2	N	2	Y	3
63	113	ZM 010-015.nd2	N	2	Y	3
64	643	ZM 007-021.nd2	N	2	Y	4
65	815	ZM 007-001.nd2	N	2	CC	CC
66	905	ZM 007-002.nd2	N	2	CC	CC
67	544	ZM 007-008.nd2	N	2	CC	CC
68	950	ZM 007-009.nd2	N	2	CC	CC
69	960	ZM 007-012.nd2	N	2	CC	CC
70	946	ZM 007-013.nd2	N	2	CC	CC
71	831	ZM 007-023.nd2	N	2	CC	CC
72	382	ZM 007-028.nd2	N	2	CC	CC
73	915	ZM 007-039.nd2	N	2	CC	CC
74	468	ZM 010-006.nd2	N	2	CC	CC
75	426	ZM 010-007.nd2	N	2	CC	CC
76	718	ZM 010-010.nd2	N	2	CC	CC
77	622	ZM 010-013.nd2	N	2	CC	CC
78	154	ZM 010-014.nd2	N	2	CC	CC
79	471	ZM 010-016.nd2	N	2	CC	CC
80	656	ZM 010-024.nd2	N	2	CC	CC
81	512	ZM 010-027.nd2	N	2	CC	CC
82	226	ZM 010-034.nd2	N	2	CC	CC
83	861	ZM 010-035.nd2	N	2	CC	CC
84	31	ZM 011-001.nd2	N	2	CC	CC
85	75	ZM 011-003.nd2	N	2	CC	CC
86	468	ZM 011-004.nd2	N	2	CC	CC
87	890	ZM 011-011.nd2	N	2	CC	CC
Sirt1 ctrl data summary
Total:	87
Pericentric defects:	0
Scored oocytes:	64
Intact arm:	56
Arm defects:	8	0.125
Sirt1 KD								Defect ???
Genotype:	y sc v sev/ y w; P{Sir2RNAiv20, y+ v+}/+; matalpha(w+)/+							N-	NO
Hairpin:	SH022-B06							Y-	YES
	Image name		FISH Defects					CC-	Cannot Call
Nuc #	Blind #	Image #	359 defect	# 359 spots	Arm defect	# arm spots
1	154	ZM 008-013.nd2	N	2	N	1
2	616	ZM 008-007.nd2	N	2	N	1
3	676	ZM 008-008.nd2	N	2	N	1
4	622	ZM 008-012.nd2	N	2	N	1
5	321	ZM 008-017.nd2	N	2	N	1
6	306	ZM 009-003 .nd2	N	2	N	1
7	45	ZM 009-006.nd2	N	2	N	1
8	913	ZM 009-031.nd2	N	2	N	1
9	504	ZM 012-005.nd2	N	2	N	1
10	179	ZM 012-010.nd2	N	2	N	1
11	471	ZM 008-015.nd2	N	2	N	2
12	906	ZM 008-016.nd2	N	2	N	2
13	552	ZM 008-018.nd2	N	2	N	2
14	707	ZM 008-020.nd2	N	2	N	2
15	240	ZM 008-021.nd2	N	2	N	2
16	130	ZM 008-027.nd2	N	2	N	2
17	985	ZM 008-028.nd2	N	2	N	2
18	915	ZM 009-004 .nd2	N	2	N	2
19	31	ZM 009-004.nd2	N	2	N	2
20	269	ZM 009-005.nd2	N	2	N	2
21	94	ZM 009-007.nd2	N	2	N	2
22	670	ZM 009-009.nd2	N	2	N	2
23	950	ZM 009-016.nd2	N	2	N	2
24	960	ZM 009-019.nd2	N	2	N	2
25	790	ZM 009-022.nd2	N	2	N	2
26	778	ZM 009-026.nd2	N	2	N	2
27	35	ZM 009-029.nd2	N	2	N	2
28	831	ZM 009-030.nd2	N	2	N	2
29	663	ZM 009-032.nd2	N	2	N	2
30	739	ZM 009-033.nd2	N	2	N	2
31	724	ZM 009-034.nd2	N	2	N	2
32	544	ZM 012-006.nd2	N	2	N	2
33	167	ZM 012-009.nd2	N	2	N	2
34	707	ZM 012-012.nd2	N	2	N	2
35	957	ZM 012-016.nd2	N	2	N	2
36	277	ZM 012-019.nd2	N	2	N	2
37	903	ZM 012-020.nd2	N	2	N	2
38	795	ZM 012-022.nd2	N	2	N	2
39	762	ZM 008-003.nd2	N	2	N	2
40	426	ZM 008-006.nd2	N	2	N	2
41	897	ZM 008-025.nd2	N	2	Y	3
42	512	ZM 008-026.nd2	N	2	Y	3
43	34	ZM 009-005 .nd2	N	2	Y	3
44	795	ZM 009-008.nd2	N	2	Y	3
45	277	ZM 009-014.nd2	N	2	Y	3
46	957	ZM 009-017.nd2	N	2	Y	3
47	157	ZM 009-018.nd2	N	2	Y	3
48	416	ZM 009-024.nd2	N	2	Y	3
49	643	ZM 009-028.nd2	N	2	Y	3
50	685	ZM 009-038.nd2	N	2	Y	3
51	98	ZM 012-004.nd2	N	2	Y	3
52	573	ZM 012-007.nd2	N	2	Y	3
53	232	ZM 012-014.nd2	N	2	Y	3
54	877	ZM 012-018.nd2	N	2	Y	3
55	179	ZM 008-004.nd2	N	2	Y	4
56	211	ZM 008-019.nd2	N	2	Y	4
57	905	ZM 009-002 .nd2	N	2	Y	4
58	127	ZM 009-010.nd2	N	2	Y	4
59	911	ZM 009-011.nd2	N	2	Y	4
60	630	ZM 009-012.nd2	N	2	Y	4
61	98	ZM 009-013.nd2	N	2	Y	4
62	140	ZM 009-023.nd2	N	2	Y	4
63	901	ZM 009-025.nd2	N	2	Y	4
64	113	ZM 008-014.nd2	N	2	CC	CC
65	656	ZM 008-023.nd2	N	2	CC	CC
66	834	ZM 008-024.nd2	N	2	CC	CC
67	544	ZM 009-015.nd2	N	2	CC	CC
68	946	ZM 009-020.nd2	N	2	CC	CC
69	480	ZM 009-021.nd2	N	2	CC	CC
70	382	ZM 009-035.nd2	N	2	CC	CC
71	638	ZM 009-036.nd2	N	2	CC	CC
72	167	ZM 009-037.nd2	N	2	CC	CC
73	643	ZM 012-011.nd2	N	2	CC	CC
74	905	ZM 012-021.nd2	N	2	CC	CC
75	366	ZM 008-001.nd2	N	2	CC	CC
76	734	ZM 008-002.nd2	N	2	CC	CC
77	468	ZM 008-005.nd2	N	2	CC	CC
78	815	ZM 009-001.nd2	N	2	CC	CC
79	942	ZM 009-027.nd2	N	2	CC	CC
80	718	ZM 008-009.nd2	N	2	CC	CC
81	263	ZM 008-010.nd2	N	2	CC	CC
82	646	ZM 008-011.nd2	N	2	CC	CC
83	475	ZM 008-022.nd2	N	2	CC	CC
Sirt1 KD data summary
Total:	83
Pericentric defects:	0
Oocytes scored	63
Intact arm:	40
Arm defects:	23	0.365079
