# Supplementary material for: Meiotic cohesion requires Sirt1 and preserving its activity in aging oocytes reduces missegregation
Source: EMBO Rep. 2025 Nov 10;26(24):6121–40. doi: 10.1038/s44319-025-00634-y (PMC12714828; doi:10.1038/s44319-025-00634-y)
Supplement: Supplementary file 5 — Source data Fig. 3 [file 44319_2025_634_MOESM5_ESM.zip]

Archive with 46 entries (39 files):
- Figure 3/
- __MACOSX/._Figure 3
- Figure 3/.DS_Store
- __MACOSX/Figure 3/._.DS_Store
- Figure 3/Fig 3C/
- __MACOSX/Figure 3/._Fig 3C
- Figure 3/Fig 3B/
- __MACOSX/Figure 3/._Fig 3B
- Figure 3/Fig 3A/
- Figure 3/Fig 3C/Fig 3C H4K16ac quantification.xlsx
- __MACOSX/Figure 3/Fig 3C/._Fig 3C H4K16ac quantification.xlsx
- Figure 3/Fig 3B/Fig 3B Sirt1 quantification.xlsx
- __MACOSX/Figure 3/Fig 3B/._Fig 3B Sirt1 quantification.xlsx
- Figure 3/Fig 3A/.DS_Store
- __MACOSX/Figure 3/Fig 3A/._.DS_Store
- Figure 3/Fig 3A/0. Read Me.rtf
- __MACOSX/Figure 3/Fig 3A/._0. Read Me.rtf
- Figure 3/Fig 3A/Sirt1 KD/
- Figure 3/Fig 3A/Sirt1 null/
- Figure 3/Fig 3A/Sirt1 Control/
- Figure 3/Fig 3A/Sirt1 KD/H4K16ac-SIRT1-KD-004.nd2.tif
- __MACOSX/Figure 3/Fig 3A/Sirt1 KD/._H4K16ac-SIRT1-KD-004.nd2.tif
- Figure 3/Fig 3A/Sirt1 KD/DNA-SIRT1-KD-004.nd2.tif
- __MACOSX/Figure 3/Fig 3A/Sirt1 KD/._DNA-SIRT1-KD-004.nd2.tif
- Figure 3/Fig 3A/Sirt1 KD/Sirt1-SIRT1-KD-004.nd2.tif
- __MACOSX/Figure 3/Fig 3A/Sirt1 KD/._Sirt1-SIRT1-KD-004.nd2.tif
- Figure 3/Fig 3A/Sirt1 KD/S+DNA-SIRT1-KD-004.nd2.tif
- __MACOSX/Figure 3/Fig 3A/Sirt1 KD/._S+DNA-SIRT1-KD-004.nd2.tif
- Figure 3/Fig 3A/Sirt1 null/DNA-SIRT1-null-002.nd2.tif
- __MACOSX/Figure 3/Fig 3A/Sirt1 null/._DNA-SIRT1-null-002.nd2.tif
- Figure 3/Fig 3A/Sirt1 null/H4K16ac-SIRT1-null-002.nd2.tif
- __MACOSX/Figure 3/Fig 3A/Sirt1 null/._H4K16ac-SIRT1-null-002.nd2.tif
- Figure 3/Fig 3A/Sirt1 null/S+DNA-SIRT1-null-002.nd2.tif
- __MACOSX/Figure 3/Fig 3A/Sirt1 null/._S+DNA-SIRT1-null-002.nd2.tif
- Figure 3/Fig 3A/Sirt1 null/Sirt1-SIRT1-null-002.nd2.tif
- __MACOSX/Figure 3/Fig 3A/Sirt1 null/._Sirt1-SIRT1-null-002.nd2.tif
- Figure 3/Fig 3A/Sirt1 Control/.DS_Store
- __MACOSX/Figure 3/Fig 3A/Sirt1 Control/._.DS_Store
- Figure 3/Fig 3A/Sirt1 Control/S+DNA-SIRT1-ctrl-015.nd2.tif
- __MACOSX/Figure 3/Fig 3A/Sirt1 Control/._S+DNA-SIRT1-ctrl-015.nd2.tif
- Figure 3/Fig 3A/Sirt1 Control/DNA-SIRT1-ctrl-015.nd2.tif
- __MACOSX/Figure 3/Fig 3A/Sirt1 Control/._DNA-SIRT1-ctrl-015.nd2.tif
- Figure 3/Fig 3A/Sirt1 Control/H4K16ac-SIRT1-ctrl-015.nd2.tif
- __MACOSX/Figure 3/Fig 3A/Sirt1 Control/._H4K16ac-SIRT1-ctrl-015.nd2.tif
- Figure 3/Fig 3A/Sirt1 Control/Sirt1-SIRT1-ctrl-015.nd2.tif
- __MACOSX/Figure 3/Fig 3A/Sirt1 Control/._Sirt1-SIRT1-ctrl-015.nd2.tif
