# Supplementary material for: Meiotic cohesion requires Sirt1 and preserving its activity in aging oocytes reduces missegregation
Source: EMBO Rep. 2025 Nov 10;26(24):6121–40. doi: 10.1038/s44319-025-00634-y (PMC12714828; doi:10.1038/s44319-025-00634-y)
Supplement: Supplementary file 5 — Source data Fig. 3 [file 44319_2025_634_MOESM5_ESM.zip › Figure 3/Fig 3C/Fig 3C H4K16ac quantification.xlsx]

## Sheet: Summary
	Figure 3C Source Data
	Quantification of H4K16ac signal on oocyte DNA

## Sheet: Sirt1 Control
Sirt1 Control
Genotype:	y sc v sev/ y w; P{Sirt1 RNAi v20, y+ v+}/+; +/+
Hairpin:	SH022-B06
			DNA volume	DNA voxel count	Mean H4K16ac intensity on DNA
ID	Item Name	Population	Volume (µm³)	Voxel Count	Mean (561nm single)
1	SIRT1-ctrl-0001.nd2 (cropped)	DNA only 0.5 SD	24.03	1820	656.85
2	SIRT1-ctrl-0002.nd2 (cropped)	DNA only 0.5 SD	32.94	2495	770.79
3	SIRT1-ctrl-003.nd2 (cropped)	DNA only 0.5 SD	22.96	1739	625.04
4	SIRT1-ctrl-0004.nd2 (cropped)	DNA only 0.5 SD	24.58	1862	606.29
5	SIRT1-ctrl-0005.nd2 (cropped)	DNA only 0.5 SD	31.71	2402	523.12
6	SIRT1-ctrl-0006.nd2 (cropped)	DNA only 0.5 SD	23.75	1799	863.66
7	SIRT1-ctrl-007.nd2 (cropped)	DNA only 0.5 SD	22.66	1716	971.71
8	SIRT1-ctrl-008.nd2 (cropped)	DNA only 0.5 SD	25.05	1897	410.27
9	SIRT1-ctrl-009.nd2 (cropped)	DNA only 0.5 SD	25.19	1908	717.53
10	SIRT1-ctrl-010.nd2 (cropped)	DNA only 0.5 SD	20.33	1540	223.94
11	SIRT1 ctrl-001.nd2 (cropped)	DNA only 0.5 SD	26.8	2030	428.73
12	SIRT1 ctrl-002.nd2 (cropped)	DNA only 0.5 SD	27.92	2115	1018.95
13	SIRT1 ctrl-003.nd2 (cropped)	DNA only 0.5 SD	23.24	1760	330.13
14	SIRT1-ctrl-001.nd2 (cropped)	DNA only 0.5 SD	17.8	1348	1410.03
15	SIRT1-ctrl-002.nd2 (cropped)	DNA only 0.5 SD	30.21	2288	509.99
16	SIRT1-ctrl-003.nd2 (cropped)	DNA only 0.5 SD	22.84	1730	913.47
17	SIRT1-ctrl-004.nd2 (cropped)	DNA only 0.5 SD	23.75	1799	417.99
18	SIRT1-ctrl-005.nd2 (cropped)	DNA only 0.5 SD	22.22	1683	992.18
19	SIRT1-ctrl-006.nd2 (cropped)	DNA only 0.5 SD	28.99	2196	904.81
20	SIRT1-ctrl-007.nd2 (cropped)	DNA only 0.5 SD	18.35	1390	1078.32
21	SIRT1-ctrl-008.nd2 (cropped)	DNA only 0.5 SD	19.05	1443	1042.25
22	SIRT1-ctrl-009.nd2 (cropped)	DNA only 0.5 SD	29.07	2202	551.22
23	SIRT1-ctrl-010.nd2 (cropped)	DNA only 0.5 SD	24.89	1885	998.57
24	SIRT1-ctrl-011.nd2 (cropped)	DNA only 0.5 SD	23.77	1800	879.61
25	SIRT1-ctrl-012.nd2 (cropped)	DNA only 0.5 SD	22.18	1680	1026.13
26	SIRT1-ctrl-013.nd2 (cropped)	DNA only 0.5 SD	25.96	1966	568.45
27	SIRT1-ctrl-014.nd2 (cropped)	DNA only 0.5 SD	27	2045	812.78
28	SIRT1-ctrl-015.nd2 (cropped)	DNA only 0.5 SD	19.29	1461	913.42
29	SIRT1-ctrl-016.nd2 (cropped)	DNA only 0.5 SD	24.08	1824	476.34
30	SIRT1-ctrl-017.nd2 (cropped)	DNA only 0.5 SD	22.23	1684	781.99

## Sheet: Sirt1 KD
Sirt1 KD
Genotype:	y sc v sev/ y w; P{Sirt1 RNAi v20, y+ v+}/+; matalpha(w+)/+
Hairpin:	SH022-B06
			DNA volume	DNA voxel count	Mean H4K16ac intensity on DNA
ID	Item Name	Population	Volume (µm³)	Voxel Count	Mean (561nm single)
1	SIRT1-KD-001.nd2 (cropped)	DNA only 0.5 SD	19.29	1461	2081.13
2	SIRT1-KD-002.nd2 (cropped)	DNA only 0.5 SD	18.81	1425	809.44
3	SIRT1-KD-003.nd2 (cropped)	DNA only 0.5 SD	16.44	1245	1689.5
4	SIRT1-KD-004.nd2 (cropped)	DNA only 0.5 SD	16.61	1258	1989.89
5	SIRT1-KD-005.nd2 (cropped)	DNA only 0.5 SD	22.31	1690	1272.84
6	SIRT1-KD-006.nd2 (cropped)	DNA only 0.5 SD	18.41	1394	2858.1
7	SIRT1-KD-007.nd2 (cropped)	DNA only 0.5 SD	30.67	2323	1147.83
8	SIRT1-KD-008.nd2 (cropped)	DNA only 0.5 SD	18.77	1422	2474.96
9	SIRT1-KD-009.nd2 (cropped)	DNA only 0.5 SD	19.95	1511	1306.59
10	SIRT1-KD-010.nd2 (cropped)	DNA only 0.5 SD	26.41	2000	1377.91
11	SIRT1 KD-001.nd2 (cropped)	DNA only 0.5 SD	18.34	1389	2251.76
12	SIRT1 KD-002.nd2 (cropped)	DNA only 0.5 SD	22.51	1705	764.47
13	SIRT1 KD-003.nd2 (cropped)	DNA only 0.5 SD	20.28	1536	2684.4
14	SIRT1 KD-004.nd2 (cropped)	DNA only 0.5 SD	21.23	1608	1508.42
15	SIRT1 KD-005.nd2 (cropped)	DNA only 0.5 SD	21.03	1593	1304.85
16	SIRT1 KD-006.nd2 (cropped)	DNA only 0.5 SD	20.76	1572	2694.81
17	SIRT1 KD-007.nd2 (cropped)	DNA only 0.5 SD	20.6	1560	1218.85
18	SIRT1 KD-008.nd2 (cropped)	DNA only 0.5 SD	24.72	1872	1139.43
19	SIRT1 KD-009.nd2 (cropped)	DNA only 0.5 SD	16.74	1268	1613.86
20	SIRT1-KD-001.nd2 (cropped)	DNA only 0.5 SD	17.71	1341	3506.48
21	SIRT1-KD-002.nd2 (cropped)	DNA only 0.5 SD	19.05	1443	1143.54
22	SIRT1-KD-0003.nd2 (cropped)	DNA only 0.5 SD	24.04	1821	1448.73
23	SIRT1-KD-004.nd2 (cropped)	DNA only 0.5 SD	22.56	1709	1375.61
24	SIRT1-KD-005.nd2 (cropped)	DNA only 0.5 SD	20.97	1588	2142.02
25	SIRT1-KD-006.nd2 (cropped)	DNA only 0.5 SD	23.2	1757	1241.98
26	SIRT1-KD-007.nd2 (cropped)	DNA only 0.5 SD	21.84	1654	1311.51
27	SIRT1-KD-008.nd2 (cropped)	DNA only 0.5 SD	25.81	1955	1196.85

## Sheet: Sirt1 null
Sirt1 Null
Genotype:	sirt14.5/sirt15.26
			DNA volume	DNA voxel count	Mean H4K16ac intensity on DNA
ID	Item Name	Population	Volume (µm³)	Voxel Count	Mean (561nm single)
1	SIRT1-null-001.nd2 (cropped)	DNA only 0.5 SD	18.72	1418	1230.72
2	SIRT1-null-002.nd2 (cropped)	DNA only 0.5 SD	17.8	1348	1348.75
3	SIRT1-null-003.nd2 (cropped)	DNA only 0.5 SD	19.03	1441	1044.03
4	SIRT1-null-004.nd2 (cropped)	DNA only 0.5 SD	23.34	1768	2819.07
5	SIRT1-null-005.nd2 (cropped)	DNA only 0.5 SD	19.74	1495	1568.77
6	SIRT1-null-006.nd2 (cropped)	DNA only 0.5 SD	18.13	1373	1967.53
7	SIRT1-null-007.nd2 (cropped)	DNA only 0.5 SD	28.14	2131	1148.7
8	SIRT1-null-008.nd2 (cropped)	DNA only 0.5 SD	20.76	1572	1333.41
9	SIRT1-null-009.nd2 (cropped)	DNA only 0.5 SD	21.67	1641	1913.36
10	SIRT1-null-010.nd2 (cropped)	DNA only 0.5 SD	16.13	1222	2597.23
11	SIRT1-null-011.nd2 (cropped)	DNA only 0.5 SD	21.39	1620	1737.84
12	SIRT1-null-012.nd2 (cropped)	DNA only 0.5 SD	18.35	1390	1568.09
13	SIRT1-null-013.nd2 (cropped)	DNA only 0.5 SD	17.52	1327	1593.28
14	SIRT1-null-001.nd2 (cropped)	DNA only 0.5 SD	20	1515	1944.66
15	SIRT1-null-002.nd2 (cropped)	DNA only 0.5 SD	19.53	1479	1812.41
16	SIRT1-null-003.nd2 (cropped)	DNA only 0.5 SD	16.85	1276	2045.88
17	SIRT1-null-004.nd2 (cropped)	DNA only 0.5 SD	17.85	1352	813.37
18	SIRT1-null-005.nd2 (cropped)	DNA only 0.5 SD	18.72	1418	1500.83
19	SIRT1-null-006.nd2 (cropped)	DNA only 0.5 SD	19.46	1474	1269.51
20	SIRT1-null-007.nd2 (cropped)	DNA only 0.5 SD	20.24	1533	977.78
21	SIRT1-null-008.nd2 (cropped)	DNA only 0.5 SD	16.85	1276	1577.02
22	SIRT1-null-009.nd2 (cropped)	DNA only 0.5 SD	17.51	1326	938.51
23	SIRT1-null-010.nd2 (cropped)	DNA only 0.5 SD	15.39	1166	1949.12
24	SIRT1-null-011.nd2 (cropped)	DNA only 0.5 SD	22.13	1676	3198.58
25	SIRT1-null-012.nd2 (cropped)	DNA only 0.5 SD	21.6	1636	1960.62
26	SIRT1-null-001.nd2 (cropped)	DNA only 0.5 SD	23.05	1746	1364.79
27	SIRT1-null-002.nd2 (cropped)	DNA only 0.5 SD	23.07	1747	2429.43
28	SIRT1-null-003.nd2 (cropped)	DNA only 0.5 SD	22.71	1720	1809.72
29	SIRT1-null-004.nd2 (cropped)	DNA only 0.5 SD	22.63	1714	1818.4
30	SIRT1-null-005.nd2 (cropped)	DNA only 0.5 SD	22.71	1720	2105.24
31	SIRT1-null-006.nd2 (cropped)	DNA only 0.5 SD	21.61	1637	2120.08

## Sheet: t-tests
Mean intensity of H4K16ac on oocyte DNA for each group
Control	KD	Null
656.85	2081.13	1230.72
770.79	809.44	1348.75
625.04	1689.5	1044.03
606.29	1989.89	2819.07
523.12	1272.84	1568.77
863.66	2858.1	1967.53
971.71	1147.83	1148.7
410.27	2474.96	1333.41
717.53	1306.59	1913.36
223.94	1377.91	2597.23
428.73	2251.76	1737.84
1018.95	764.47	1568.09
330.13	2684.4	1593.28
1410.03	1508.42	1944.66
509.99	1304.85	1812.41
913.47	2694.81	2045.88
417.99	1218.85	813.37
992.18	1139.43	1500.83
904.81	1613.86	1269.51
1078.32	3506.48	977.78
1042.25	1143.54	1577.02
551.22	1448.73	938.51
998.57	1375.61	1949.12
879.61	2142.02	3198.58
1026.13	1241.98	1960.62
568.45	1311.51	1364.79
812.78	1196.85	2429.43
913.42		1809.72
476.34		1818.4
781.99		2105.24
		2120.08
t-tests:
Sirt1 ctrl vs KD	1.23947e-07
SIRT1ctrl vs null	2.60042e-11
SIRT1 KD vs null	0.814763
