# Supplementary material for: Meiotic cohesion requires Sirt1 and preserving its activity in aging oocytes reduces missegregation
Source: EMBO Rep. 2025 Nov 10;26(24):6121–40. doi: 10.1038/s44319-025-00634-y (PMC12714828; doi:10.1038/s44319-025-00634-y)
Supplement: Supplementary file 5 — Source data Fig. 3 [file 44319_2025_634_MOESM5_ESM.zip › Figure 3/Fig 3B/Fig 3B Sirt1 quantification.xlsx]

## Sheet: Summary
	Figure 3B Source Data
	Quantification of Sirt1 signal on oocyte DNA

## Sheet: Sirt1 Control
Sirt1 Control
Genotype:	y sc v sev/ y w; P{Sirt1 RNAi v20, y+ v+}/+; +/+
Hairpin:	SH022-B06
			DNA volume	DNA voxel count	Mean Sirt1 intensity on DNA
ID	Item Name	Population	Volume (µm³)	Voxel Count	Mean (637nm single)
1	SIRT1-ctrl-0001.nd2 (cropped)	DNA only 0.5 SD	24.03	1820	482.77
2	SIRT1-ctrl-0002.nd2 (cropped)	DNA only 0.5 SD	32.94	2495	679.39
3	SIRT1-ctrl-003.nd2 (cropped)	DNA only 0.5 SD	22.96	1739	754.18
4	SIRT1-ctrl-0004.nd2 (cropped)	DNA only 0.5 SD	24.58	1862	528.78
5	SIRT1-ctrl-0005.nd2 (cropped)	DNA only 0.5 SD	31.71	2402	422.78
6	SIRT1-ctrl-0006.nd2 (cropped)	DNA only 0.5 SD	23.75	1799	459
7	SIRT1-ctrl-007.nd2 (cropped)	DNA only 0.5 SD	22.66	1716	679.41
8	SIRT1-ctrl-008.nd2 (cropped)	DNA only 0.5 SD	25.05	1897	517.7
9	SIRT1-ctrl-009.nd2 (cropped)	DNA only 0.5 SD	25.19	1908	577.85
10	SIRT1-ctrl-010.nd2 (cropped)	DNA only 0.5 SD	20.33	1540	389.57
11	SIRT1 ctrl-001.nd2 (cropped)	DNA only 0.5 SD	26.8	2030	627.28
12	SIRT1 ctrl-002.nd2 (cropped)	DNA only 0.5 SD	27.92	2115	591.01
13	SIRT1 ctrl-003.nd2 (cropped)	DNA only 0.5 SD	23.24	1760	770.81
14	SIRT1-ctrl-001.nd2 (cropped)	DNA only 0.5 SD	17.8	1348	453.86
15	SIRT1-ctrl-002.nd2 (cropped)	DNA only 0.5 SD	30.21	2288	673.24
16	SIRT1-ctrl-003.nd2 (cropped)	DNA only 0.5 SD	22.84	1730	563.18
17	SIRT1-ctrl-004.nd2 (cropped)	DNA only 0.5 SD	23.75	1799	744.55
18	SIRT1-ctrl-005.nd2 (cropped)	DNA only 0.5 SD	22.22	1683	878.16
19	SIRT1-ctrl-006.nd2 (cropped)	DNA only 0.5 SD	28.99	2196	598.01
20	SIRT1-ctrl-007.nd2 (cropped)	DNA only 0.5 SD	18.35	1390	596.8
21	SIRT1-ctrl-008.nd2 (cropped)	DNA only 0.5 SD	19.05	1443	507.42
22	SIRT1-ctrl-009.nd2 (cropped)	DNA only 0.5 SD	29.07	2202	636.98
23	SIRT1-ctrl-010.nd2 (cropped)	DNA only 0.5 SD	24.89	1885	518.16
24	SIRT1-ctrl-011.nd2 (cropped)	DNA only 0.5 SD	23.77	1800	669.93
25	SIRT1-ctrl-012.nd2 (cropped)	DNA only 0.5 SD	22.18	1680	506.98
26	SIRT1-ctrl-013.nd2 (cropped)	DNA only 0.5 SD	25.96	1966	572.07
27	SIRT1-ctrl-014.nd2 (cropped)	DNA only 0.5 SD	27	2045	595.4
28	SIRT1-ctrl-015.nd2 (cropped)	DNA only 0.5 SD	19.29	1461	645.46
29	SIRT1-ctrl-016.nd2 (cropped)	DNA only 0.5 SD	24.08	1824	767.95
30	SIRT1-ctrl-017.nd2 (cropped)	DNA only 0.5 SD	22.23	1684	700.46

## Sheet: Sirt1 KD
Sirt1 KD
Genotype:	y sc v sev/ y w; P{Sirt1 RNAi v20, y+ v+}/+; matalpha(w+)/+
Hairpin:	SH022-B06
			DNA volume	DNA voxel count	Mean Sirt1 intensity on DNA
ID	Item Name	Population	Volume (µm³)	Voxel Count	Mean (637nm single)
1	SIRT1-KD-001.nd2 (cropped)	DNA only 0.5 SD	19.29	1461	366.04
2	SIRT1-KD-002.nd2 (cropped)	DNA only 0.5 SD	18.81	1425	302.48
3	SIRT1-KD-003.nd2 (cropped)	DNA only 0.5 SD	16.44	1245	343.73
4	SIRT1-KD-004.nd2 (cropped)	DNA only 0.5 SD	16.61	1258	344.46
5	SIRT1-KD-005.nd2 (cropped)	DNA only 0.5 SD	22.31	1690	323.36
6	SIRT1-KD-006.nd2 (cropped)	DNA only 0.5 SD	18.41	1394	449.21
7	SIRT1-KD-007.nd2 (cropped)	DNA only 0.5 SD	30.67	2323	392.14
8	SIRT1-KD-008.nd2 (cropped)	DNA only 0.5 SD	18.77	1422	379.1
9	SIRT1-KD-009.nd2 (cropped)	DNA only 0.5 SD	19.95	1511	388.18
10	SIRT1-KD-010.nd2 (cropped)	DNA only 0.5 SD	26.41	2000	340.23
11	SIRT1 KD-001.nd2 (cropped)	DNA only 0.5 SD	18.34	1389	394.8
12	SIRT1 KD-002.nd2 (cropped)	DNA only 0.5 SD	22.51	1705	581.03
13	SIRT1 KD-003.nd2 (cropped)	DNA only 0.5 SD	20.28	1536	554.33
14	SIRT1 KD-004.nd2 (cropped)	DNA only 0.5 SD	21.23	1608	388.22
15	SIRT1 KD-005.nd2 (cropped)	DNA only 0.5 SD	21.03	1593	497.15
16	SIRT1 KD-006.nd2 (cropped)	DNA only 0.5 SD	20.76	1572	362.52
17	SIRT1 KD-007.nd2 (cropped)	DNA only 0.5 SD	20.6	1560	533.12
18	SIRT1 KD-008.nd2 (cropped)	DNA only 0.5 SD	24.72	1872	490.74
19	SIRT1 KD-009.nd2 (cropped)	DNA only 0.5 SD	16.74	1268	406.7
20	SIRT1-KD-001.nd2 (cropped)	DNA only 0.5 SD	17.71	1341	445.51
21	SIRT1-KD-002.nd2 (cropped)	DNA only 0.5 SD	19.05	1443	524.37
22	SIRT1-KD-0003.nd2 (cropped)	DNA only 0.5 SD	24.04	1821	621.35
23	SIRT1-KD-004.nd2 (cropped)	DNA only 0.5 SD	22.56	1709	369.01
24	SIRT1-KD-005.nd2 (cropped)	DNA only 0.5 SD	20.97	1588	377.74
25	SIRT1-KD-006.nd2 (cropped)	DNA only 0.5 SD	23.2	1757	461.35
26	SIRT1-KD-007.nd2 (cropped)	DNA only 0.5 SD	21.84	1654	431.51
27	SIRT1-KD-008.nd2 (cropped)	DNA only 0.5 SD	25.81	1955	469.52

## Sheet: Sirt1 null
Sirt1 Null
Genotype:	sirt14.5/sirt15.26
			DNA volume	DNA voxel count	Mean Sirt1 intensity on DNA
ID	item Name	Population	Volume (µm³)	Voxel Count	Mean (637nm single)
1	SIRT1-null-001.nd2 (cropped)	DNA only 0.5 SD	18.72	1418	401.28
2	SIRT1-null-002.nd2 (cropped)	DNA only 0.5 SD	17.8	1348	477.31
3	SIRT1-null-003.nd2 (cropped)	DNA only 0.5 SD	19.03	1441	448.65
4	SIRT1-null-004.nd2 (cropped)	DNA only 0.5 SD	23.34	1768	539.83
5	SIRT1-null-005.nd2 (cropped)	DNA only 0.5 SD	19.74	1495	495.35
6	SIRT1-null-006.nd2 (cropped)	DNA only 0.5 SD	18.13	1373	448.58
7	SIRT1-null-007.nd2 (cropped)	DNA only 0.5 SD	28.14	2131	463.56
8	SIRT1-null-008.nd2 (cropped)	DNA only 0.5 SD	20.76	1572	422.3
9	SIRT1-null-009.nd2 (cropped)	DNA only 0.5 SD	21.67	1641	371.54
10	SIRT1-null-010.nd2 (cropped)	DNA only 0.5 SD	16.13	1222	401.55
11	SIRT1-null-011.nd2 (cropped)	DNA only 0.5 SD	21.39	1620	435.35
12	SIRT1-null-012.nd2 (cropped)	DNA only 0.5 SD	18.35	1390	467.33
13	SIRT1-null-013.nd2 (cropped)	DNA only 0.5 SD	17.52	1327	377.43
14	SIRT1-null-001.nd2 (cropped)	DNA only 0.5 SD	20	1515	356.34
15	SIRT1-null-002.nd2 (cropped)	DNA only 0.5 SD	19.53	1479	434.7
16	SIRT1-null-003.nd2 (cropped)	DNA only 0.5 SD	16.85	1276	408.03
17	SIRT1-null-004.nd2 (cropped)	DNA only 0.5 SD	17.85	1352	446.18
18	SIRT1-null-005.nd2 (cropped)	DNA only 0.5 SD	18.72	1418	392.44
19	SIRT1-null-006.nd2 (cropped)	DNA only 0.5 SD	19.46	1474	388.31
20	SIRT1-null-007.nd2 (cropped)	DNA only 0.5 SD	20.24	1533	405.26
21	SIRT1-null-008.nd2 (cropped)	DNA only 0.5 SD	16.85	1276	396.02
22	SIRT1-null-009.nd2 (cropped)	DNA only 0.5 SD	17.51	1326	311.35
23	SIRT1-null-010.nd2 (cropped)	DNA only 0.5 SD	15.39	1166	415.84
24	SIRT1-null-011.nd2 (cropped)	DNA only 0.5 SD	22.13	1676	475.27
25	SIRT1-null-012.nd2 (cropped)	DNA only 0.5 SD	21.6	1636	380.39
26	SIRT1-null-001.nd2 (cropped)	DNA only 0.5 SD	23.05	1746	405.41
27	SIRT1-null-002.nd2 (cropped)	DNA only 0.5 SD	23.07	1747	427.12
28	SIRT1-null-003.nd2 (cropped)	DNA only 0.5 SD	22.71	1720	429.73
29	SIRT1-null-004.nd2 (cropped)	DNA only 0.5 SD	22.63	1714	378.51
30	SIRT1-null-005.nd2 (cropped)	DNA only 0.5 SD	22.71	1720	402.82
31	SIRT1-null-006.nd2 (cropped)	DNA only 0.5 SD	21.61	1637	397.54

## Sheet: t-tests
Mean intensity of Sirt1 on oocyte DNA for each group
Control	KD	null
482.77	366.04	401.28
679.39	302.48	477.31
754.18	343.73	448.65
528.78	344.46	539.83
422.78	323.36	495.35
459	449.21	448.58
679.41	392.14	463.56
517.7	379.1	422.3
577.85	388.18	371.54
389.57	340.23	401.55
627.28	394.8	435.35
591.01	581.03	467.33
770.81	554.33	377.43
453.86	388.22	356.34
673.24	497.15	434.7
563.18	362.52	408.03
744.55	533.12	446.18
878.16	490.74	392.44
598.01	406.7	388.31
596.8	445.51	405.26
507.42	524.37	396.02
636.98	621.35	311.35
518.16	369.01	415.84
669.93	377.74	475.27
506.98	461.35	380.39
572.07	431.51	405.41
595.4	469.52	427.12
645.46		429.73
767.95		378.51
700.46		402.82
		397.54
t-tests:
Sirt1 ctrl vs KD	1.61e-08
SIRT1ctrl vs null	7.631e-10
SIRT1 KD vs null	0.66
