# Supplementary material for: Meiotic cohesion requires Sirt1 and preserving its activity in aging oocytes reduces missegregation
Source: EMBO Rep. 2025 Nov 10;26(24):6121–40. doi: 10.1038/s44319-025-00634-y (PMC12714828; doi:10.1038/s44319-025-00634-y)
Supplement: Supplementary file 6 — Source data Fig. 4 [file 44319_2025_634_MOESM6_ESM.zip]

Archive with 66 entries (55 files):
- Figure 4/
- __MACOSX/._Figure 4
- Figure 4/.DS_Store
- __MACOSX/Figure 4/._.DS_Store
- Figure 4/Fig 4D/
- __MACOSX/Figure 4/._Fig 4D
- Figure 4/Fig 4B/
- __MACOSX/Figure 4/._Fig 4B
- Figure 4/Fig 4A Anti-Sirt1/
- __MACOSX/Figure 4/._Fig 4A Anti-Sirt1
- Figure 4/Fig 4C Anti-H4K16ac/
- __MACOSX/Figure 4/._Fig 4C Anti-H4K16ac
- Figure 4/Fig 4D/Fig 4D H4K16ac quantification.xlsx
- __MACOSX/Figure 4/Fig 4D/._Fig 4D H4K16ac quantification.xlsx
- Figure 4/Fig 4B/Fig 4B Sirt1 quantification.xlsx
- __MACOSX/Figure 4/Fig 4B/._Fig 4B Sirt1 quantification.xlsx
- Figure 4/Fig 4A Anti-Sirt1/.DS_Store
- __MACOSX/Figure 4/Fig 4A Anti-Sirt1/._.DS_Store
- Figure 4/Fig 4A Anti-Sirt1/0. Read Me.rtf
- __MACOSX/Figure 4/Fig 4A Anti-Sirt1/._0. Read Me.rtf
- Figure 4/Fig 4A Anti-Sirt1/Non-aged/
- Figure 4/Fig 4A Anti-Sirt1/Null/
- Figure 4/Fig 4A Anti-Sirt1/Aged/
- Figure 4/Fig 4C Anti-H4K16ac/.DS_Store
- __MACOSX/Figure 4/Fig 4C Anti-H4K16ac/._.DS_Store
- Figure 4/Fig 4C Anti-H4K16ac/0. Read Me.rtf
- __MACOSX/Figure 4/Fig 4C Anti-H4K16ac/._0. Read Me.rtf
- Figure 4/Fig 4C Anti-H4K16ac/Non-Aged/
- Figure 4/Fig 4C Anti-H4K16ac/Sirt1 null/
- Figure 4/Fig 4C Anti-H4K16ac/Aged/
- Figure 4/Fig 4A Anti-Sirt1/Non-aged/Merge-Non-aged-013.nd2.tif
- __MACOSX/Figure 4/Fig 4A Anti-Sirt1/Non-aged/._Merge-Non-aged-013.nd2.tif
- Figure 4/Fig 4A Anti-Sirt1/Non-aged/DNA-Non-aged-013.nd2.tif
- __MACOSX/Figure 4/Fig 4A Anti-Sirt1/Non-aged/._DNA-Non-aged-013.nd2.tif
- Figure 4/Fig 4A Anti-Sirt1/Non-aged/Sirt1-Non-aged-013.nd2.tif
- __MACOSX/Figure 4/Fig 4A Anti-Sirt1/Non-aged/._Sirt1-Non-aged-013.nd2.tif
- Figure 4/Fig 4A Anti-Sirt1/Null/DNA-SIRT1 null-015.nd2.tif
- __MACOSX/Figure 4/Fig 4A Anti-Sirt1/Null/._DNA-SIRT1 null-015.nd2.tif
- Figure 4/Fig 4A Anti-Sirt1/Null/Merge-SIRT1 null-015.nd2.tif
- __MACOSX/Figure 4/Fig 4A Anti-Sirt1/Null/._Merge-SIRT1 null-015.nd2.tif
- Figure 4/Fig 4A Anti-Sirt1/Null/Sirt1-SIRT1 null-015.nd2.tif
- __MACOSX/Figure 4/Fig 4A Anti-Sirt1/Null/._Sirt1-SIRT1 null-015.nd2.tif
- Figure 4/Fig 4A Anti-Sirt1/Aged/DNA-Aged-002.nd2.tif
- __MACOSX/Figure 4/Fig 4A Anti-Sirt1/Aged/._DNA-Aged-002.nd2.tif
- Figure 4/Fig 4A Anti-Sirt1/Aged/Sirt1-Aged-002.nd2.tif
- __MACOSX/Figure 4/Fig 4A Anti-Sirt1/Aged/._Sirt1-Aged-002.nd2.tif
- Figure 4/Fig 4A Anti-Sirt1/Aged/Merge-Aged-002.nd2.tif
- __MACOSX/Figure 4/Fig 4A Anti-Sirt1/Aged/._Merge-Aged-002.nd2.tif
- Figure 4/Fig 4C Anti-H4K16ac/Non-Aged/Merge-Non-aged-010.nd2.tif
- __MACOSX/Figure 4/Fig 4C Anti-H4K16ac/Non-Aged/._Merge-Non-aged-010.nd2.tif
- Figure 4/Fig 4C Anti-H4K16ac/Non-Aged/H4K16ac-Non-aged-010.nd2.tif
- __MACOSX/Figure 4/Fig 4C Anti-H4K16ac/Non-Aged/._H4K16ac-Non-aged-010.nd2.tif
- Figure 4/Fig 4C Anti-H4K16ac/Non-Aged/DNA-Non-aged-010.nd2.tif
- __MACOSX/Figure 4/Fig 4C Anti-H4K16ac/Non-Aged/._DNA-Non-aged-010.nd2.tif
- Figure 4/Fig 4C Anti-H4K16ac/Sirt1 null/Merge-SIRT1 null-006.nd2.tif
- __MACOSX/Figure 4/Fig 4C Anti-H4K16ac/Sirt1 null/._Merge-SIRT1 null-006.nd2.tif
- Figure 4/Fig 4C Anti-H4K16ac/Sirt1 null/DNA-SIRT1 null-006.nd2.tif
- __MACOSX/Figure 4/Fig 4C Anti-H4K16ac/Sirt1 null/._DNA-SIRT1 null-006.nd2.tif
- Figure 4/Fig 4C Anti-H4K16ac/Sirt1 null/H4K16ac-SIRT1 null-006.nd2.tif
- __MACOSX/Figure 4/Fig 4C Anti-H4K16ac/Sirt1 null/._H4K16ac-SIRT1 null-006.nd2.tif
- Figure 4/Fig 4C Anti-H4K16ac/Aged/DNA-Aged-008.nd2.tif
- __MACOSX/Figure 4/Fig 4C Anti-H4K16ac/Aged/._DNA-Aged-008.nd2.tif
- Figure 4/Fig 4C Anti-H4K16ac/Aged/Merge-Aged-008.nd2.tif
- __MACOSX/Figure 4/Fig 4C Anti-H4K16ac/Aged/._Merge-Aged-008.nd2.tif
- Figure 4/Fig 4C Anti-H4K16ac/Aged/H4K16ac-Aged-008.nd2.tif
- __MACOSX/Figure 4/Fig 4C Anti-H4K16ac/Aged/._H4K16ac-Aged-008.nd2.tif
