# Supplementary material for: Meiotic cohesion requires Sirt1 and preserving its activity in aging oocytes reduces missegregation
Source: EMBO Rep. 2025 Nov 10;26(24):6121–40. doi: 10.1038/s44319-025-00634-y (PMC12714828; doi:10.1038/s44319-025-00634-y)
Supplement: Supplementary file 6 — Source data Fig. 4 [file 44319_2025_634_MOESM6_ESM.zip › Figure 4/Fig 4D/Fig 4D H4K16ac quantification.xlsx]

## Sheet: Summary
	Figure 4D Source Data
	Quantification of H4K16ac signal on oocyte DNA

## Sheet: Aged
Aged
Genotype:	y w; + ; mtrm(y+)smc1∆ [ex46])/+
			DNA volume	DNA voxel count	Mean H4K16ac intensity on DNA
ID	Item Name	Population	Volume (µm³)	Voxel Count	Mean (561nm single)
1	Aged-001.nd2 (cropped)	DNA only 0.5 SD	28.19	2135	1491
2	Aged-002.nd2 (cropped)	DNA only 0.5 SD	17.48	1324	1930.72
3	Aged-003.nd2 (cropped)	DNA only 0.5 SD	29.27	2217	1473.77
4	Aged-005.nd2 (cropped)	DNA only 0.5 SD	21.69	1643	1552.23
5	Aged-006.nd2 (cropped)	DNA only 0.5 SD	19.99	1514	2204.23
6	Aged-007.nd2 (cropped)	DNA only 0.5 SD	21.1	1598	2045.13
7	Aged-008.nd2 (cropped)	DNA only 0.5 SD	38.9	2946	1244.82
8	Aged-009.nd2 (cropped)	DNA only 0.5 SD	20.44	1548	2051.28
9	Aged-010.nd2 (cropped)	DNA only 0.5 SD	21.77	1649	1307.4
10	Aged-011.nd2 (cropped)	DNA only 0.5 SD	29.46	2231	1774.82
11	Aged-012.nd2 (cropped)	DNA only 0.5 SD	28.56	2163	1593.47
12	Aged-001.nd2 (cropped)	DNA only 0.5 SD	19.58	1483	1184.54
13	Aged-002.nd2 (cropped)	DNA only 0.5 SD	26.06	1974	1261.77
14	Aged-003.nd2 (cropped)	DNA only 0.5 SD	33.68	2551	1119.85
15	Aged-004.nd2 (cropped)	DNA only 0.5 SD	34.05	2579	1142.18
16	Aged-005.nd2 (cropped)	DNA only 0.5 SD	28.7	2174	1311.09
17	Aged-006.nd2 (cropped)	DNA only 0.5 SD	23.91	1811	1230.9
18	Aged-007.nd2 (cropped)	DNA only 0.5 SD	29.43	2229	1101.48
19	Aged-008.nd2 (cropped)	DNA only 0.5 SD	30.47	2308	1468.31
20	Aged-009.nd2 (cropped)	DNA only 0.5 SD	25.01	1894	1877.07
21	Aged-010.nd2 (cropped)	DNA only 0.5 SD	28.03	2123	1082.99
22	Aged-011.nd2 (cropped)	DNA only 0.5 SD	33.56	2542	1320.39
23	Aged-001.nd2 (cropped)	DNA only 0.5 SD	22.41	1697	1814.15
24	Aged-002.nd2 (cropped)	DNA only 0.5 SD	24.91	1887	1712.94
25	Aged-003.nd2 (cropped)	DNA only 0.5 SD	20.7	1568	1528.3
26	Aged-004.nd2 (cropped)	DNA only 0.5 SD	19.2	1454	2279.21
27	Aged-005.nd2 (cropped)	DNA only 0.5 SD	21.2	1606	1822.55
28	Aged-006.nd2 (cropped)	DNA only 0.5 SD	23.61	1788	2135.39
29	Aged-007.nd2 (cropped)	DNA only 0.5 SD	19.75	1496	1674.78
30	Aged-008.nd2 (cropped)	DNA only 0.5 SD	27.22	2062	1813.14

## Sheet: Non-aged
Non-Aged
Genotype:	y w; + ; mtrm(y+)smc1∆ [ex46])/+
			DNA volume	DNA voxel count	Mean H4K16ac intensity on DNA
ID	Item Name	Population	Volume (µm³)	Voxel Count	Mean (561nm single)
1	Non-aged-002.nd2 (cropped)	DNA only 0.5 SD	30.55	2314	543.04
2	Non-aged-003.nd2 (cropped)	DNA only 0.5 SD	28.9	2189	760.79
3	Non-aged-004.nd2 (cropped)	DNA only 0.5 SD	28.25	2140	992.17
4	Non-aged-005.nd2 (cropped)	DNA only 0.5 SD	38.55	2920	775.59
5	Non-aged-006.nd2 (cropped)	DNA only 0.5 SD	31.73	2403	1177.26
6	Non-aged-007.nd2 (cropped)	DNA only 0.5 SD	25.01	1894	1125.68
7	Non-aged-008.nd2 (cropped)	DNA only 0.5 SD	32.99	2499	1008.3
8	Non-aged-009.nd2 (cropped)	DNA only 0.5 SD	30.26	2292	826.5
9	Non-aged-010.nd2 (cropped)	DNA only 0.5 SD	33.01	2500	950.7
10	Non-aged-011.nd2 (cropped)	DNA only 0.5 SD	27.25	2064	1113.76
11	Non-aged-012.nd2 (cropped)	DNA only 0.5 SD	30.46	2307	1173.13
12	Non-aged-013.nd2 (cropped)	DNA only 0.5 SD	22.84	1730	1493.86
13	Non-aged-014.nd2 (cropped)	DNA only 0.5 SD	22.88	1733	918.92
14	Non-aged-015.nd2 (cropped)	DNA only 0.5 SD	28.7	2174	1114.28
15	Non-aged-016.nd2 (cropped)	DNA only 0.5 SD	29.13	2206	1117.66
16	Non-aged-001.nd2 (cropped)	DNA only 0.5 SD	36.52	2766	1110.56
17	Non-aged-002.nd2 (cropped)	DNA only 0.5 SD	32.57	2467	1048.69
18	Non-aged-003.nd2 (cropped)	DNA only 0.5 SD	30.24	2290	744.14
19	Non-aged-004.nd2 (cropped)	DNA only 0.5 SD	34.99	2650	868.91
20	Non-aged-005.nd2 (cropped)	DNA only 0.5 SD	30.24	2290	1157.08
21	Non-aged-001.nd2 (cropped)	DNA only 0.5 SD	34.21	2591	874.82
22	Non-aged-002.nd2 (cropped)	DNA only 0.5 SD	24.68	1869	1644.54
23	Non-aged-003.nd2 (cropped)	DNA only 0.5 SD	33.95	2571	1296.34
24	Non-aged-004.nd2 (cropped)	DNA only 0.5 SD	28.65	2170	1586.55
25	Non-aged-005.nd2 (cropped)	DNA only 0.5 SD	34.45	2609	1005.28
26	Non-aged-006.nd2 (cropped)	DNA only 0.5 SD	29.71	2250	1452.15
27	Non-aged-007.nd2 (cropped)	DNA only 0.5 SD	28.82	2183	759.04
28	Non-aged-008.nd2 (cropped)	DNA only 0.5 SD	40.84	3093	927.03
29	Non-aged-009.nd2 (cropped)	DNA only 0.5 SD	23.98	1816	1466.2

## Sheet: Sirt1 null
Sirt1 Null
Genotype:	sirt14.5/sirt15.26
			DNA volume	DNA voxel count	Mean H4K16ac intensity on DNA
ID	Item Name	Population	Volume (µm³)	Voxel Count	Mean (561nm single)
1	SIRT1 null-0001.nd2 (cropped)	DNA only 0.5 SD	29.23	2214	1646.34
2	SIRT1 null-002.nd2 (cropped)	DNA only 0.5 SD	29.22	2213	1370.18
3	SIRT1 null-003.nd2 (cropped)	DNA only 0.5 SD	25.13	1903	1509.03
4	SIRT1 null-004.nd2 (cropped)	DNA only 0.5 SD	28.41	2152	1592.22
5	SIRT1 null-005.nd2 (cropped)	DNA only 0.5 SD	26.2	1984	1167.09
6	SIRT1 null-006.nd2 (cropped)	DNA only 0.5 SD	22.83	1729	1900.03
7	SIRT1 null-007.nd2 (cropped)	DNA only 0.5 SD	27.79	2105	2299.07
8	SIRT1 null-008.nd2 (cropped)	DNA only 0.5 SD	27	2045	1417.64
9	SIRT1 null-009.nd2 (cropped)	DNA only 0.5 SD	22.02	1668	1872.97
10	SIRT1 null-001.nd2 (cropped)	DNA only 0.5 SD	28.61	2167	2138.88
11	SIRT1 null-002.nd2 (cropped)	DNA only 0.5 SD	31.25	2367	1231.22
12	SIRT1 null-004.nd2 (cropped)	DNA only 0.5 SD	32.72	2478	1787.94
13	SIRT1 null-005.nd2 (cropped)	DNA only 0.5 SD	26.53	2009	1347.83
14	SIRT1 null-006.nd2 (cropped)	DNA only 0.5 SD	27.74	2101	1282
15	SIRT1 null-007.nd2 (cropped)	DNA only 0.5 SD	33.91	2568	1285.07
16	SIRT1 null-008.nd2 (cropped)	DNA only 0.5 SD	27.13	2055	2223.06
17	SIRT1 null-009.nd2 (cropped)	DNA only 0.5 SD	28.14	2131	1468.87
18	SIRT1 null-010.nd2 (cropped)	DNA only 0.5 SD	29.57	2240	1043.91
19	SIRT1 null-001.nd2 (cropped)	DNA only 0.5 SD	32.04	2427	1563.08
20	SIRT1 null-0002.nd2 (cropped)	DNA only 0.5 SD	27.15	2056	2133.34
21	SIRT1 null-00003.nd2 (cropped)	DNA only 0.5 SD	30.12	2281	1275.67
22	SIRT1 null-00004.nd2 (cropped)	DNA only 0.5 SD	28.23	2138	1935.08
23	SIRT1 null-00005.nd2 (cropped)	DNA only 0.5 SD	26.64	2018	1025.23

## Sheet: t-tests
Mean intensity of H4K16ac on oocyte DNA for each group
Aged	Non-aged	Sirt1 null
1491	539.92	1646.34
1930.72	543.04	1370.18
1473.77	760.79	1509.03
1552.23	992.17	1592.22
2204.23	775.59	1167.09
2045.13	1177.26	1900.03
1244.82	1125.68	2299.07
2051.28	1008.3	1417.64
1307.4	826.5	1872.97
1774.82	950.7	2138.88
1593.47	1113.76	1231.22
1184.54	1173.13	1787.94
1261.77	1493.86	1347.83
1119.85	918.92	1282
1142.18	1114.28	1285.07
1311.09	1117.66	2223.06
1230.9	1110.56	1468.87
1101.48	1048.69	1043.91
1468.31	744.14	1563.08
1877.07	868.91	2133.34
1082.99	1157.08	1275.67
1320.39	874.82	1935.08
1814.15	1644.54	1025.23
1712.94	1296.34
1528.3	1586.55
2279.21	1005.28
1822.55	1452.15
2135.39	759.04
1674.78	927.03
1813.14	1466.2
t-tests:
Aged vs non-aged	3.44534e-08
Aged vs Sirt1 null	0.979599
Non-aged vs Sirt1 null	1.61487e-06
