# Supplementary material for: Meiotic cohesion requires Sirt1 and preserving its activity in aging oocytes reduces missegregation
Source: EMBO Rep. 2025 Nov 10;26(24):6121–40. doi: 10.1038/s44319-025-00634-y (PMC12714828; doi:10.1038/s44319-025-00634-y)
Supplement: Supplementary file 6 — Source data Fig. 4 [file 44319_2025_634_MOESM6_ESM.zip › Figure 4/Fig 4B/Fig 4B Sirt1 quantification.xlsx]

## Sheet: Summary
	Figure 4B Source Data
	Quantification of Sirt1 signal on oocyte DNA

## Sheet: Aged
Aged
Genotype:	y w; + ; mtrm(y+)smc1∆ [ex46])/+
			DNA volume	DNA voxel count	Mean Sirt1 intensity on DNA
ID	Item Name	Population	Volume (µm³)	Voxel Count	Mean (637nm single)
1	Aged-001.nd2 (cropped)	DNA only 0.5 SD	25.19	1908	428.72
2	Aged-002.nd2 (cropped)	DNA only 0.5 SD	31.69	2400	634.25
3	Aged-003.nd2 (cropped)	DNA only 0.5 SD	35.11	2659	554.32
4	Aged-004.nd2 (cropped)	DNA only 0.5 SD	39.32	2978	726.43
5	Aged-005.nd2 (cropped)	DNA only 0.5 SD	37.51	2841	575.61
6	Aged-006.nd2 (cropped)	DNA only 0.5 SD	41.34	3131	743.33
7	Aged-007.nd2 (cropped)	DNA only 0.5 SD	31.95	2420	774.07
8	Aged-008.nd2 (cropped)	DNA only 0.5 SD	33.59	2544	656.52
9	Aged-009.nd2 (cropped)	DNA only 0.5 SD	31.04	2351	624.33
10	Aged-010.nd2 (cropped)	DNA only 0.5 SD	32.51	2462	545.91
11	Aged-011.nd2 (cropped)	DNA only 0.5 SD	37.62	2849	732.51
12	Aged-012.nd2 (cropped)	DNA only 0.5 SD	31.66	2398	565.91
13	Aged-013.nd2 (cropped)	DNA only 0.5 SD	32.55	2465	524.14
14	Aged-001.nd2 (cropped)-2	DNA only 0.5 SD	31.93	2418	540.58
15	Aged-002.nd2 (cropped)-2	DNA only 0.5 SD	34.94	2646	689.53
16	Aged-003.nd2 (cropped)-2	DNA only 0.5 SD	29.98	2271	752.32
17	Aged-004.nd2 (cropped)-2	DNA only 0.5 SD	30	2272	594.38
18	Aged-005.nd2 (cropped)-2	DNA only 0.5 SD	35.62	2698	579.08
19	Aged-006.nd2 (cropped)-2	DNA only 0.5 SD	30.09	2279	633.65
20	Aged-007.nd2 (cropped)-2	DNA only 0.5 SD	34.55	2617	664.56
21	Aged-008.nd2 (cropped)-2	DNA only 0.5 SD	36.96	2799	683.48
22	Aged-009.nd2 (cropped)-2	DNA only 0.5 SD	32.86	2489	622
23	Aged-010.nd2 (cropped)-2	DNA only 0.5 SD	30.75	2329	587.49
24	Aged-011.nd2 (cropped)-2	DNA only 0.5 SD	33.46	2534	536.15
25	Aged-012.nd2 (cropped)-2	DNA only 0.5 SD	33.52	2539	621.6
26	Aged-013.nd2 (cropped)-2	DNA only 0.5 SD	39.66	3004	729.53
27	Aged-014.nd2 (cropped)-2	DNA only 0.5 SD	34.35	2602	770.12

## Sheet: Non-aged
Non-Aged
Genotype:	y w; + ; mtrm(y+)smc1∆ [ex46])/+
			DNA volume	DNA voxel count	Mean Sirt1 intensity on DNA
ID	Item Name	Population	Volume (µm³)	Voxel Count	Mean (637nm single)
1	Non-aged-001.nd2(cropped)	DNA only 0.5 SD	37.5	2840	613.46
2	Non-aged-002.nd2 (cropped)	DNA only 0.5 SD	40.64	3078	697.83
3	Non-aged-003.nd2 (cropped)	DNA only 0.5 SD	33.44	2533	577.72
4	Non-aged-004.nd2 (cropped)	DNA only 0.5 SD	41.38	3134	563.42
5	Non-aged-005.nd2 (cropped)	DNA only 0.5 SD	38.39	2908	599.62
6	Non-aged-006.nd2 (cropped)	DNA only 0.5 SD	37.81	2864	486.63
7	Non-aged-007.nd2 (cropped)	DNA only 0.5 SD	31.93	2418	531.2
8	Non-aged-008.nd2 (cropped)	DNA only 0.5 SD	39.27	2974	623.23
9	Non-aged-009.nd2 (cropped)	DNA only 0.5 SD	36.64	2775	701.83
10	Non-aged-010.nd2 (cropped)	DNA only 0.5 SD	38.99	2953	720.89
11	Non-aged-011.nd2 (cropped)	DNA only 0.5 SD	35.66	2701	737.09
12	Non-aged-012.nd2 (cropped)	DNA only 0.5 SD	39.97	3027	545.62
13	Non-aged-013.nd2 (cropped)	DNA only 0.5 SD	38.26	2898	582.69
14	Non-aged-014.nd2 (cropped)	DNA only 0.5 SD	36.34	2752	646.66
15	Non-aged-015.nd2 (cropped)	DNA only 0.5 SD	36.3	2749	615.32
16	Non-aged-001.nd2 (cropped)-2	DNA only 0.5 SD	42.33	3206	610.61
17	Non-aged-002.nd2 (cropped)-2	DNA only 0.5 SD	36.11	2735	511.26
18	Non-aged-003.nd2 (cropped)-2	DNA only 0.5 SD	35.41	2682	536.16
19	Non-aged-004.nd2 (cropped)-2	DNA only 0.5 SD	37.8	2863	594.65
20	Non-aged-005.nd2 (cropped)-2	DNA only 0.5 SD	38	2878	727.32
21	Non-aged-006.nd2 (cropped)-2	DNA only 0.5 SD	28.19	2135	683.83

## Sheet: Sirt1 null
Sirt1 Null
Genotype:	sirt14.5/sirt15.26
			DNA volume	DNA voxel count	Mean Sirt1 intensity on DNA
ID	Item Name	Population	Volume (µm³)	Voxel Count	Mean (637nm single)
1	SIRT1 null-002.nd2 (cropped)	DNA only 0.5 SD	34.98	2649	496.67
2	SIRT1 null-003.nd2 (cropped)	DNA only 0.5 SD	33.85	2564	611.86
3	SIRT1 null-004.nd2 (cropped)	DNA only 0.5 SD	31.71	2402	455.13
4	SIRT1 null-005.nd2 (cropped)	DNA only 0.5 SD	30.25	2291	447.01
5	SIRT1 null-006.nd2 (cropped)	DNA only 0.5 SD	35.45	2685	501.87
6	SIRT1 null-007.nd2 (cropped)	DNA only 0.5 SD	29.69	2249	373.58
7	SIRT1 null-008.nd2 (cropped)	DNA only 0.5 SD	35.2	2666	487.9
8	SIRT1 null-009.nd2 (cropped)	DNA only 0.5 SD	32.99	2499	482.84
9	SIRT1 null-010.nd2 (cropped)	DNA only 0.5 SD	31.89	2415	454.43
10	SIRT1 null-011.nd2 (cropped)	DNA only 0.5 SD	33.4	2530	510.97
11	SIRT1 null-012.nd2 (cropped)	DNA only 0.5 SD	33.79	2559	495.14
12	SIRT1 null-0001.nd2 (cropped)-2	DNA only 0.5 SD	30.25	2291	387.28
13	SIRT1 null-002.nd2 (cropped)-2	DNA only 0.5 SD	31.37	2376	376.52
14	SIRT1 null-003.nd2 (cropped)-2	DNA only 0.5 SD	32.02	2425	401.65
15	SIRT1 null-004.nd2 (cropped)-2	DNA only 0.5 SD	31.52	2387	378.26
16	SIRT1 null-005.nd2 (cropped)-2	DNA only 0.5 SD	31.48	2384	523.71
17	SIRT1 null-006.nd2 (cropped)-2	DNA only 0.5 SD	34.02	2577	388.86
18	SIRT1 null-007.nd2 (cropped)-2	DNA only 0.5 SD	38.32	2902	543.99
19	SIRT1 null-008.nd2 (cropped)-2	DNA only 0.5 SD	38.17	2891	473.02
20	SIRT1 null-009.nd2 (cropped)-2	DNA only 0.5 SD	36.61	2773	389.05
21	SIRT1 null-010.nd2 (cropped)-2	DNA only 0.5 SD	38.02	2880	604.19
22	SIRT1 null-011.nd2 (cropped)-2	DNA only 0.5 SD	22.64	1715	421.36
23	SIRT1 null-012.nd2 (cropped)-2	DNA only 0.5 SD	31.78	2407	389.01
24	SIRT1 null-013.nd2 (cropped)-2	DNA only 0.5 SD	38.02	2880	470.21
25	SIRT1 null-015.nd2 (cropped)-2	DNA only 0.5 SD	33.05	2503	421.99
26	SIRT1 null-016.nd2 (cropped)-2	DNA only 0.5 SD	27.32	2069	467.16
27	SIRT1 null-017.nd2 (cropped)-2	DNA only 0.5 SD	32.68	2475	506.36
28	SIRT1 null-018.nd2 (cropped)-2	DNA only 0.5 SD	42.36	3208	538.55
29	SIRT1 null-019.nd2 (cropped)-2	DNA only 0.5 SD	36.51	2765	546.56
30	SIRT1 null-020.nd2 (cropped)-2	DNA only 0.5 SD	38.75	2935	457.86
31	SIRT1 null-021.nd2 (cropped)-2	DNA only 0.5 SD	35.28	2672	453.07
32	SIRT1 null-022.nd2 (cropped)-2	DNA only 0.5 SD	36.55	2768	494.45

## Sheet: t-test
Mean intensity of Sirt1 on oocyte DNA for each group
Aged	Non-aged	Sirt1 Null
428.72	613.46	496.67
634.25	697.83	611.86
554.32	577.72	455.13
726.43	563.42	447.01
575.61	599.62	501.87
743.33	486.63	373.58
774.07	531.2	487.9
656.52	623.23	482.84
624.33	701.83	454.43
545.91	720.89	510.97
732.51	737.09	495.14
565.91	545.62	387.28
524.14	582.69	376.52
540.58	646.66	401.65
689.53	615.32	378.26
752.32	610.61	523.71
594.38	511.26	388.86
579.08	536.16	543.99
633.65	594.65	473.02
664.56	727.32	389.05
683.48	683.83	604.19
622		421.36
587.49		389.01
536.15		470.21
621.6		421.99
729.53		467.16
770.12		506.36
		538.55
		546.56
		457.86
		453.07
		494.45
t-tests:
Aged vs Non-aged:			0.436519
Aged vs Sirt1 null			1.57068e-10
Non-aged vs Sirt1 null			5.44828e-09
