# Supplementary material for: Meiotic cohesion requires Sirt1 and preserving its activity in aging oocytes reduces missegregation
Source: EMBO Rep. 2025 Nov 10;26(24):6121–40. doi: 10.1038/s44319-025-00634-y (PMC12714828; doi:10.1038/s44319-025-00634-y)
Supplement: Supplementary file 7 — Source data Fig. 5 [file 44319_2025_634_MOESM7_ESM.zip]

Archive with 57 entries (49 files):
- Figure 5/
- __MACOSX/._Figure 5
- Figure 5/.DS_Store
- __MACOSX/Figure 5/._.DS_Store
- Figure 5/Fig 5B/
- Figure 5/Fig 5C/
- __MACOSX/Figure 5/._Fig 5C
- Figure 5/Fig 5D/
- __MACOSX/Figure 5/._Fig 5D
- Figure 5/Fig 5B/.DS_Store
- __MACOSX/Figure 5/Fig 5B/._.DS_Store
- Figure 5/Fig 5B/0. Read Me.rtf
- __MACOSX/Figure 5/Fig 5B/._0. Read Me.rtf
- Figure 5/Fig 5B/SRT1720 Aged/
- Figure 5/Fig 5B/DMSO Aged /
- Figure 5/Fig 5B/SRT1720 Non-aged/
- Figure 5/Fig 5B/DMSO Non-aged/
- Figure 5/Fig 5C/Fig 5C H4K16ac quantification.xlsx
- __MACOSX/Figure 5/Fig 5C/._Fig 5C H4K16ac quantification.xlsx
- Figure 5/Fig 5D/Fig 5D-replicate 1.xlsx
- __MACOSX/Figure 5/Fig 5D/._Fig 5D-replicate 1.xlsx
- Figure 5/Fig 5D/Fig 5D-replicate 2.xlsx
- __MACOSX/Figure 5/Fig 5D/._Fig 5D-replicate 2.xlsx
- Figure 5/Fig 5D/Fig 5D-replicate 3.xlsx
- __MACOSX/Figure 5/Fig 5D/._Fig 5D-replicate 3.xlsx
- Figure 5/Fig 5D/Fig 5D One-way Anova.xlsx
- __MACOSX/Figure 5/Fig 5D/._Fig 5D One-way Anova.xlsx
- Figure 5/Fig 5B/SRT1720 Aged/Merge-Aged SRT1720-013.nd2.tif
- __MACOSX/Figure 5/Fig 5B/SRT1720 Aged/._Merge-Aged SRT1720-013.nd2.tif
- Figure 5/Fig 5B/SRT1720 Aged/.DS_Store
- __MACOSX/Figure 5/Fig 5B/SRT1720 Aged/._.DS_Store
- Figure 5/Fig 5B/SRT1720 Aged/H4K16ac-Aged SRT1720-013.nd2.tif
- __MACOSX/Figure 5/Fig 5B/SRT1720 Aged/._H4K16ac-Aged SRT1720-013.nd2.tif
- Figure 5/Fig 5B/SRT1720 Aged/DNA-Aged SRT1720-013.nd2.tif
- __MACOSX/Figure 5/Fig 5B/SRT1720 Aged/._DNA-Aged SRT1720-013.nd2.tif
- Figure 5/Fig 5B/DMSO Aged /.DS_Store
- __MACOSX/Figure 5/Fig 5B/DMSO Aged /._.DS_Store
- Figure 5/Fig 5B/DMSO Aged /DNA-Aged-DMSO-9001.nd2-2.tif
- __MACOSX/Figure 5/Fig 5B/DMSO Aged /._DNA-Aged-DMSO-9001.nd2-2.tif
- Figure 5/Fig 5B/DMSO Aged /Merge-Aged-DMSO-9001.nd2-2.tif
- __MACOSX/Figure 5/Fig 5B/DMSO Aged /._Merge-Aged-DMSO-9001.nd2-2.tif
- Figure 5/Fig 5B/DMSO Aged /H4K16c-Aged-DMSO-9001.nd2-2.tif
- __MACOSX/Figure 5/Fig 5B/DMSO Aged /._H4K16c-Aged-DMSO-9001.nd2-2.tif
- Figure 5/Fig 5B/SRT1720 Non-aged/H4K16ac-Non-aged SRT1720-012.nd2.tif
- __MACOSX/Figure 5/Fig 5B/SRT1720 Non-aged/._H4K16ac-Non-aged SRT1720-012.nd2.tif
- Figure 5/Fig 5B/SRT1720 Non-aged/DNA-Non-aged SRT1720-012.nd2.tif
- __MACOSX/Figure 5/Fig 5B/SRT1720 Non-aged/._DNA-Non-aged SRT1720-012.nd2.tif
- Figure 5/Fig 5B/SRT1720 Non-aged/Merge-Non-aged SRT1720-012.nd2.tif
- __MACOSX/Figure 5/Fig 5B/SRT1720 Non-aged/._Merge-Non-aged SRT1720-012.nd2.tif
- Figure 5/Fig 5B/DMSO Non-aged/Merge-Non-aged DMSO-018.nd2.tif
- __MACOSX/Figure 5/Fig 5B/DMSO Non-aged/._Merge-Non-aged DMSO-018.nd2.tif
- Figure 5/Fig 5B/DMSO Non-aged/.DS_Store
- __MACOSX/Figure 5/Fig 5B/DMSO Non-aged/._.DS_Store
- Figure 5/Fig 5B/DMSO Non-aged/DNA-Non-aged DMSO-018.nd2.tif
- __MACOSX/Figure 5/Fig 5B/DMSO Non-aged/._DNA-Non-aged DMSO-018.nd2.tif
- Figure 5/Fig 5B/DMSO Non-aged/H4K16ac-Non-aged DMSO-018.nd2.tif
- __MACOSX/Figure 5/Fig 5B/DMSO Non-aged/._H4K16ac-Non-aged DMSO-018.nd2.tif
