# Supplementary material for: Meiotic cohesion requires Sirt1 and preserving its activity in aging oocytes reduces missegregation
Source: EMBO Rep. 2025 Nov 10;26(24):6121–40. doi: 10.1038/s44319-025-00634-y (PMC12714828; doi:10.1038/s44319-025-00634-y)
Supplement: Supplementary file 7 — Source data Fig. 5 [file 44319_2025_634_MOESM7_ESM.zip › Figure 5/Fig 5C/Fig 5C H4K16ac quantification.xlsx]

## Sheet: Summary
	Figure 5C Source Data
	Quantification of H4K16ac signal on oocyte DNA

## Sheet: DMSO-aged
Genotype:	y w; + ; mtrm(y+)smc1∆ [ex46])/+
Condition:	DMSO Aged
			DNA volume	DNA voxel count	Mean H4K16ac intensity on DNA
ID	Item Name	Population	Volume (µm³)	Voxel Count	Mean (637nm single)
1	Aged-DMSO-001.nd2 (cropped)	DNA only 0.5 SD	25.79	1953	1571.58
2	Aged-DMSO-002.nd2 (cropped)	DNA only 0.5 SD	20	1515	1971.57
3	Aged-DMSO-003.nd2 (cropped)	DNA only 0.5 SD	16.66	1262	3797.06
4	Aged-DMSO-004.nd2 (cropped)	DNA only 0.5 SD	21.07	1596	1643.57
5	Aged-DMSO-005.nd2 (cropped)	DNA only 0.5 SD	20.73	1570	2368.21
6	Aged-DMSO-006.nd2 (cropped)	DNA only 0.5 SD	25.15	1905	1164.33
7	Aged-DMSO-007.nd2 (cropped)	DNA only 0.5 SD	30.25	2291	1162.91
8	Aged-DMSO-008.nd2 (cropped)	DNA only 0.5 SD	18.52	1403	2523.66
9	Aged-DMSO-009.nd2 (cropped)	DNA only 0.5 SD	24.08	1824	1886.29
10	Aged-DMSO-011.nd2 (cropped)	DNA only 0.5 SD	18.37	1391	1589.97
11	Aged-DMSO-013.nd2 (cropped)	DNA only 0.5 SD	21.07	1596	1907.69
12	Aged-DMSO-014.nd2 (cropped)	DNA only 0.5 SD	29.21	2212	1938.95
13	Aged-DMSO-015.nd2 (cropped)	DNA only 0.5 SD	26.79	2029	2780.24
14	Aged-DMSO-016.nd2 (cropped)	DNA only 0.5 SD	32.18	2437	1991.75
15	Aged-DMSO-017.nd2 (cropped)	DNA only 0.5 SD	18.01	1364	2938.9
16	Aged-DMSO-018.nd2 (cropped)	DNA only 0.5 SD	22.76	1724	2543.72
17	Aged-DMSO-012.nd2 (cropped)	DNA only 0.5 SD	23.15	1753	2369.96
18	Aged-DMSO-001.nd2 (cropped)	DNA only 0.5 SD	20.69	1567	2244.01
19	Aged-DMSO-002.nd2 (cropped)	DNA only 0.5 SD	21.63	1638	3368.96
20	Aged-DMSO-003.nd2 (cropped)	DNA only 0.5 SD	25.67	1944	1743.65
21	Aged-DMSO-005.nd2 (cropped)	DNA only 0.5 SD	20.94	1586	3249.88
22	Aged-DMSO-006.nd2 (cropped)	DNA only 0.5 SD	20.62	1562	2877.27
23	Aged-DMSO-007.nd2 (cropped)	DNA only 0.5 SD	22.3	1689	2582.14
24	Aged-DMSO-008.nd2 (cropped)	DNA only 0.5 SD	32.74	2480	1540.81
25	Aged-DMSO-009.nd2 (cropped)	DNA only 0.5 SD	36.67	2777	1925
26	Aged-DMSO-010.nd2 (cropped)	DNA only 0.5 SD	32.27	2444	2027.16
27	Aged-DMSO-012.nd2 (cropped)	DNA only 0.5 SD	32.49	2461	2479.62
28	Aged-DMSO-013.nd2 (cropped)	DNA only 0.5 SD	26.25	1988	2366.03
29	Aged-DMSO-014.nd2 (cropped)	DNA only 0.5 SD	29.44	2230	1443.76

## Sheet: DMSO-non-aged 
Genotype:	y w; + ; mtrm(y+)smc1∆ [ex46])/+
Condition:	DMSO Non-aged
			DNA volume	DNA voxel count	Mean H4K16ac intensity on DNA
ID	Item Name	Population	Volume (µm³)	Voxel Count	Mean (637nm single)
1	Non-aged DMSO-0001.nd2 (cropped)	DNA only 0.5 SD	32.41	2455	1491.37
2	Non-aged DMSO-0002.nd2 (cropped)	DNA only 0.5 SD	40.05	3033	466.01
3	Non-aged DMSO-0003.nd2 (cropped)	DNA only 0.5 SD	29.17	2209	652.76
4	Non-aged DMSO-004.nd2 (cropped)	DNA only 0.5 SD	38.38	2907	1325.2
5	Non-aged DMSO-005.nd2 (cropped)	DNA only 0.5 SD	34.84	2639	1394.14
6	Non-aged DMSO-006.nd2 (cropped)	DNA only 0.5 SD	21.47	1626	1586.24
7	Non-aged DMSO-007.nd2 (cropped)	DNA only 0.5 SD	24.14	1828	2645.13
8	Non-aged DMSO-008.nd2 (cropped)	DNA only 0.5 SD	22.41	1697	1941.8
9	Non-aged DMSO-009.nd2 (cropped)	DNA only 0.5 SD	29.72	2251	1839.27
10	Non-aged DMSO-010.nd2 (cropped)	DNA only 0.5 SD	30.5	2310	1055.91
11	Non-aged DMSO-011.nd2 (cropped)	DNA only 0.5 SD	26.05	1973	1193.36
12	Non-aged DMSO-012.nd2 (cropped)	DNA only 0.5 SD	23.55	1784	1572.22
13	Non-aged DMSO-013.nd2 (cropped)	DNA only 0.5 SD	20.9	1583	2213.49
14	Non-aged DMSO-014.nd2 (cropped)	DNA only 0.5 SD	23.57	1785	1471.79
15	Non-aged DMSO-015.nd2 (cropped)	DNA only 0.5 SD	40.51	3068	1493.44
16	Non-aged DMSO-016.nd2 (cropped)	DNA only 0.5 SD	24.99	1893	1365.59
17	Non-aged DMSO-017.nd2 (cropped)	DNA only 0.5 SD	20.57	1558	2425.89
18	Non-aged DMSO-018.nd2 (cropped)	DNA only 0.5 SD	27.07	2050	1270.61
19	Non-aged-DMSO-001.nd2 (cropped)	DNA only 0.5 SD	36.15	2738	1028.81
20	Non-aged-DMSO-002.nd2 (cropped)	DNA only 0.5 SD	47.62	3607	1242.88
21	Non-aged-DMSO-003.nd2 (cropped)	DNA only 0.5 SD	33.38	2528	1421.82
22	Non-aged-DMSO-004.nd2 (cropped)	DNA only 0.5 SD	57.09	4324	911.08
23	Non-aged-DMSO-005.nd2 (cropped)	DNA only 0.5 SD	41.74	3161	1791.34
24	Non-aged-DMSO-006.nd2 (cropped)	DNA only 0.5 SD	26.86	2034	1729.2
25	Non-aged-DMSO-008.nd2 (cropped)	DNA only 0.5 SD	34	2575	728.76
26	Non-aged-DMSO-009.nd2 (cropped)	DNA only 0.5 SD	23.4	1772	800.39
27	Non-aged-DMSO-010.nd2 (cropped)	DNA only 0.5 SD	32.44	2457	1649.28
28	Non-aged-DMSO-011.nd2 (cropped)	DNA only 0.5 SD	44.56	3375	1466.5

## Sheet: SRT1720-aged
Genotype:	y w; + ; mtrm(y+)smc1∆ [ex46])/+
Condition:	SRT1720 Aged
			DNA volume	DNA voxel count	Mean H4K16ac intensity on DNA
ID	Item Name	Population	Volume (µm³)	Voxel Count	Mean (637nm single)
1	Aged SRT1720-0001.nd2 (cropped)	DNA only 0.5 SD	27.17	2058	1281.45
2	Aged SRT1720-0002.nd2 (cropped)	DNA only 0.5 SD	26.2	1984	1586.53
3	Aged SRT1720-004.nd2 (cropped)	DNA only 0.5 SD	23.69	1794	1005.32
4	Aged SRT1720-005.nd2 (cropped)	DNA only 0.5 SD	21.44	1624	2183.42
5	Aged SRT1720-007.nd2 (cropped)	DNA only 0.5 SD	24.17	1831	2323.83
6	Aged SRT1720-008.nd2 (cropped)	DNA only 0.5 SD	18.66	1413	2409.98
7	Aged SRT1720-009.nd2 (cropped)	DNA only 0.5 SD	27	2045	1128.48
8	Aged SRT1720-010.nd2 (cropped)	DNA only 0.5 SD	16.12	1221	2639.99
9	Aged SRT1720-011.nd2 (cropped)	DNA only 0.5 SD	20.12	1524	1039.91
10	Aged SRT1720-012.nd2 (cropped)	DNA only 0.5 SD	22.56	1709	1872.61
11	Aged SRT1720-013.nd2 (cropped)	DNA only 0.5 SD	24.03	1820	1458.82
12	Aged SRT1720-014.nd2 (cropped)	DNA only 0.5 SD	23.4	1772	1464.87
13	Aged SRT1720-015.nd2 (cropped)	DNA only 0.5 SD	21.38	1619	2029.25
14	Aged SRT1720-016.nd2 (cropped)	DNA only 0.5 SD	36.41	2758	1573.32
15	Aged SRT1720-017.nd2 (cropped)	DNA only 0.5 SD	43.58	3301	1784.51
16	Aged-ST1720-002.nd2 (cropped)	DNA only 0.5 SD	35.69	2703	785.7
17	Aged-ST1720-003.nd2 (cropped)	DNA only 0.5 SD	24.43	1850	1339.89
18	Aged-ST1720-004.nd2 (cropped)	DNA only 0.5 SD	23.7	1795	1496
19	Aged-ST1720-005.nd2 (cropped)	DNA only 0.5 SD	24.16	1830	1627.61
20	Aged-ST1720-006.nd2 (cropped)	DNA only 0.5 SD	29.96	2269	1066.36
21	Aged-ST1720-007.nd2 (cropped)	DNA only 0.5 SD	36.02	2728	1555.73
22	Aged-ST1720-008.nd2 (cropped)	DNA only 0.5 SD	21.68	1642	1383.69
23	Aged-ST1720-009.nd2 (cropped)	DNA only 0.5 SD	34.3	2598	1190.04

## Sheet: SRT1720-non-aged
Genotype:	y w; + ; mtrm(y+)smc1∆ [ex46])/+
Condition:	SRT1720 Non-aged
			DNA volume	DNA voxel count	Mean H4K16ac intensity on DNA
ID	Item Name	Population	Volume (µm³)	Voxel Count	Mean (637nm single)
1	Non-aged SRT1720-001.nd2 (cropped)	DNA only 0.5 SD	49	3711	1485.28
2	Non-aged SRT1720-0002.nd2 (cropped)	DNA only 0.5 SD	27.53	2085	991.17
3	Non-aged SRT1720-004.nd2 (cropped)	DNA only 0.5 SD	15.39	1166	895.86
4	Non-aged SRT1720-005.nd2 (cropped)	DNA only 0.5 SD	14.66	1110	816.27
5	Non-aged SRT1720-008.nd2 (cropped)	DNA only 0.5 SD	35.11	2659	2087.84
6	Non-aged SRT1720-009.nd2 (cropped)	DNA only 0.5 SD	29.19	2211	1393.34
7	Non-aged SRT1720-010.nd2 (cropped)	DNA only 0.5 SD	18.92	1433	3052.37
8	Non-aged SRT1720-011.nd2 (cropped)	DNA only 0.5 SD	42.69	3233	1639.61
9	Non-aged SRT1720-012.nd2 (cropped)	DNA only 0.5 SD	22.76	1724	1511.56
10	Non-aged SRT1720-013.nd2 (cropped)	DNA only 0.5 SD	43.27	3277	2307.28
11	Non-aged SRT1720-014.nd2 (cropped)	DNA only 0.5 SD	36.47	2762	1375.26
12	Non-aged SRT1720-015.nd2 (cropped)	DNA only 0.5 SD	20.46	1550	1043.63
13	Non-aged SRT1720-016.nd2 (cropped)	DNA only 0.5 SD	21.23	1608	1851.72
14	Non-aged SRT1720-017.nd2 (cropped)	DNA only 0.5 SD	34.01	2576	861.45
15	Non-aged SRT1720-018.nd2 (cropped)	DNA only 0.5 SD	24.62	1865	1581.15
16	Non-aged SRT1720-019.nd2 (cropped)	DNA only 0.5 SD	34.28	2596	1183.19
17	Non-aged SRT1720-020.nd2 (cropped)	DNA only 0.5 SD	27.54	2086	1659.72
18	Non-aged SRT1720-022.nd2 (cropped)	DNA only 0.5 SD	37.55	2844	1986.37
19	Non-Aged-ST1720-001.nd2 (cropped)	DNA only 0.5 SD	51.45	3897	1312.3
20	Non-Aged-ST1720-003.nd2 (cropped)	DNA only 0.5 SD	23.59	1787	1365.52

## Sheet: t-test
Mean intensity of H4K16ac on oocyte DNA for each group
DMSO-aged	DMSO-non-aged	SRT1720 -aged	SRT1720-non-aged
1571.58	1491.37	1281.45	1485.28
1971.57	466.01	1586.53	991.17
3797.06	652.76	1005.32	895.86
1643.57	1325.2	2183.42	816.27
2368.21	1394.14	2323.83	2087.84
1164.33	1586.24	2409.98	1393.34
1162.91	2645.13	1128.48	3052.37
2523.66	1941.8	2639.99	1639.61
1886.29	1839.27	1039.91	1511.56
1589.97	1055.91	1872.61	2307.28
1907.69	1193.36	1458.82	1375.26
1938.95	1572.22	1464.87	1043.63
2780.24	2213.49	2029.25	1851.72
1991.75	1471.79	1573.32	861.45
2938.9	1493.44	1784.51	1581.15
2543.72	1365.59	785.7	1183.19
2369.96	2425.89	1339.89	1659.72
2244.01	1270.61	1496	1986.37
3368.96	1028.81	1627.61	1312.3
1743.65	1242.88	1066.36	1365.52
3249.88	1421.82	1555.73
2877.27	911.08	1383.69
2582.14	1791.34	1190.04
1540.81	1729.2
1925	728.76
2027.16	800.39
2479.62	1649.28
2366.03	1466.5
1443.76
t-tests:
DMSO aged vs DMSO non-aged:			6.39863e-06
SRT1720 aged vs SRT1720 non-aged:			0.730547
DMSO aged vs SRT1720 aged:			0.000197066
DMSO non-aged vs SRT1720 non-aged:			0.586833
