# Supplementary material for: Meiotic cohesion requires Sirt1 and preserving its activity in aging oocytes reduces missegregation
Source: EMBO Rep. 2025 Nov 10;26(24):6121–40. doi: 10.1038/s44319-025-00634-y (PMC12714828; doi:10.1038/s44319-025-00634-y)
Supplement: Supplementary file 7 — Source data Fig. 5 [file 44319_2025_634_MOESM7_ESM.zip › Figure 5/Fig 5D/Fig 5D-replicate 1.xlsx]

## Sheet: DMSO-aged
Replicate:	1
Genotype:	y w; + ; mtrm(y+)smc1∆ [ex46])/+
Treatment:	DMSO-aged
NDJ calculation	Normal	Normal	Diplo	Nullo	# of Vials	# mothers per vial	Progeny/ female
Vial #	X	X	XX	0	10	4	37.225
AGED	B-♀	B+♂	B+♀	B-♂
3A	60	53	5	3
	16	22	2	2
3B	67	52	4	4
	15	36	2	7
3C	54	45	1	5
	11	11	0	0
3D	44	60	4	6
	5	14	0	0
3E	42	28	4	2
	3	1	0	1
3F	59	52	5	4
	11	24	1	0
3G	55	75	5	7
	18	28	1	2
3H	53	44	5	6
	6	13	0	1
3I	74	53	7	7
	16	28	3	2
3J	57	48	7	6
	4	9	1	1
					Total	Adjusted Total	Normal Progeny
Totals	670	696	57	66	1489	1612	1366
%	41.5633	43.1762	7.07196	8.18859
Total % NDJ	15.2605

## Sheet: DMSO-non-aged
Replicate:	1
Genotype:	y w; + ; mtrm(y+)smc1∆ [ex46])/+
Treatment:	DMSO-non-aged
NDJ calculation	Normal	Normal	Diplo	Nullo	# of Vials	# mothers per vial	Progeny/ female
Vial #	X	X	XX	0	9	4	39.5556
NON-AGED	B-♀	B+♂	B+♀	B-♂
4A	60	43	1	1
	10	20	0	1
4B	67	61	3	4
	41	39	0	0
4C	78	57	1	4
	30	31	1	3
4D	80	55	5	3
	16	23	1	0
4E	58	36	3	6
	6	9	0	0
4F	54	50	3	1
	5	9	1	0
4G	56	42	3	1
	6	16	0	0
4H	66	58	6	0
	21	16	0	0
4I	61	64	3	3
	8	14	0	0
					Total	Adjusted Total	Normal Progeny
Totals	723	643	31	27	1424	1482	1366
%	48.7854	43.3873	4.18354	3.64372
Total % NDJ	7.82726

## Sheet: SRT1720-aged
Replicate:	1
Genotype:	y w; + ; mtrm(y+)smc1∆ [ex46])/+
Treatment:	SRT1720-aged
NDJ calculation	Normal	Normal	Diplo	Nullo	# of Vials	# mothers per vial	Progeny/ female
Vial #	X	X	XX	0	10	4	35.85
AGED	B-♀	B+♂	B+♀	B-♂
5A	58	50	4	4
	10	15	1	1
5B	64	50	4	3
	15	26	1	1
5C	48	36	1	4
	11	26	2	0
5D	47	34	4	5
	3	6	0	0
5E	58	54	3	5
	11	14	0	1
5F	52	67	3	3
	14	13	0	2
5G	48	54	5	5
	16	22	1	1
5H	56	40	7	3
	33	40	3	3
5I	42	51	3	6
	14	20	1	2
5J	52	37	2	3
	9	20	1	0
					Total	Adjusted Total	Normal Progeny
Totals	661	675	46	52	1434	1532	1336
%	43.1462	44.0601	6.00522	6.78851
Total % NDJ	12.7937

## Sheet: SRT1720-non-aged
Replicate:	1
Genotype:	y w; + ; mtrm(y+)smc1∆ [ex46])/+
Treatment:	SRT1720-non-aged
NDJ calculation	Normal	Normal	Diplo	Nullo	# of Vials	# mothers per vial	Progeny/ female
Vial #	X	X	XX	0	10	4	34.45
NON-AGED	B-♀	B+♂	B+♀	B-♂
6A	70	47	4	6
	13	25	1	0
6B	47	50	5	4
	2	5	0	1
6C	71	47	3	4
	7	16	1	0
6D	39	35	2	0
	5	4	0	0
6E	74	70	2	3
	10	23	0	0
6F	59	58	2	5
	7	9	0	1
6G	58	70	3	4
	9	14	0	1
6H	47	46	2	5
	3	6	0	0
6I	79	35	2	6
	0	0	0	0
6J	46	43	2	3
	24	31	1	1
					Total	Adjusted Total	Normal Progeny
Totals	670	634	30	44	1378	1452	1304
%	46.1433	43.6639	4.13223	6.06061
Total % NDJ	10.1928

## Sheet: P-values
Comparison of Two Nondisjunction Rates: Significance Calculator
From "Statistical Analysis of Nondisjunction Assays in Drosophila" Supplemental
Yong Zeng, Hua Li, Nicole M. Schweppe, R. Scott Hawley, and William D. Gilliland
Genetics, 2010
The P-values calculated below are shown in Appendix Table S1
A separate file provides the One-way Anova/Tukey P-values shown in graph
X-Only Version: Enter your progeny counts in the blue cells.
		DMSO aged	Replicate 1	DMSO non-aged
	Normal Progeny	1366		1366
	XO NDJ Males	66		27
	XXY NDJ Females	57		31
	Estimated NDJ Rate	0.152605		0.0782726
		|Z|	4.47118
		Probability	7.77895e-06
The P-values calculated below are shown in Appendix Table S1
A separate file provides the One-way Anova/Tukey P-values shown in graph
X-Only Version: Enter your progeny counts in the blue cells.
		SRT1720 aged	Replicate 1	SRT1720 Non-aged
	Normal Progeny	1336		1304
	XO NDJ Males	52		44
	XXY NDJ Females	46		30
	Estimated NDJ Rate	0.127937		0.101928
		|Z|	1.52841
		Probability	0.12641
