# Supplementary material for: Meiotic cohesion requires Sirt1 and preserving its activity in aging oocytes reduces missegregation
Source: EMBO Rep. 2025 Nov 10;26(24):6121–40. doi: 10.1038/s44319-025-00634-y (PMC12714828; doi:10.1038/s44319-025-00634-y)
Supplement: Supplementary file 7 — Source data Fig. 5 [file 44319_2025_634_MOESM7_ESM.zip › Figure 5/Fig 5D/Fig 5D-replicate 2.xlsx]

## Sheet: DMSO-aged
Replicate:	2
Genotype:	y w; + ; mtrm(y+)smc1∆ [ex46])/+
Treatment:	DMSO-aged
NDJ calculation	Normal	Normal	Diplo	Nullo	# of Vials	# mothers per vial	Progeny/ female
Vial #	X	X	XX	0	9	4	23.7778
AGED	B-♀	B+♂	B+♀	B-♂
1A	11	16	1	1
	58	68	7	4
1B	13	10	1	0
	0	0	0	0
1C	49	30	3	4
	20	31	3	2
1D	47	23	5	3
	10	31	0	2
1E	3	3	0	0	sterile
	0	0	0	0
1F	36	21	4	3
	10	10	0	0
1G	37	34	6	3
	30	34	0	4
1H	21	20	3	3
	11	13	0	0
1I	17	30	5	3
	10	6	0	0
1J	11	12	0	0
	0	0	0	0
					Total	Adjusted Total	Normal Progeny
Totals	394	392	38	32	856	926	786
%	42.5486	42.3326	8.20734	6.91145
Total % NDJ	15.1188

## Sheet: DMSO-non-aged
Replicate:	2
Genotype:	y w; + ; mtrm(y+)smc1∆ [ex46])/+
Treatment:	DMSO-non-aged
NDJ calculation	Normal	Normal	Diplo	Nullo	# of Vials	# mothers per vial	Progeny/ female
Vial #	X	X	XX	0	10	4	31.125
NON-AGED	B-♀	B+♂	B+♀	B-♂
2A	42	37	3	1
	40	20	0	0
2B	32	25	3	3
	30	23	0	2
2C	44	48	1	1
	50	17	0	0
2D	29	25	3	2
	20	10	0	1
2E	40	40	4	1
	30	17	0	0
2F	39	30	2	3
	30	30	0	0
2G	50	40	3	4
	18	8	2	0
2H	42	35	2	2
	28	18	0	0
2I	42	35	3	4
	16	29	0	0
2J	25	31	1	1
	8	20	0	0
					Total	Adjusted Total	Normal Progeny
Totals	655	538	27	25	1245	1297	1193
%	50.5012	41.4803	4.16345	3.85505
Total % NDJ	8.0185

## Sheet: SRT1720-aged
Replicate:	2
Genotype:	y w; + ; mtrm(y+)smc1∆ [ex46])/+
Treatment:	SRT1720-aged
NDJ calculation	Normal	Normal	Diplo	Nullo	# of Vials	# mothers per vial	Progeny/ female
Vial #	X	X	XX	0	11	4	27
AGED	B-♀	B+♂	B+♀	B-♂
3A	21	12	4	2
	20	12	0	0
3B	31	40	3	4
	40	31	0	0
3C	21	20	1	3
	21	10	0	0
3D	11	11	1	1
	11	11	0	0
3E	20	30	2	1
	23	7	0	0
3F	41	45	7	6
	30	40	0	0
3G	33	31	5	5
	33	33	0	0
3H	33	21	4	3
	33	21	0	0
3I	35	30	4	6
	35	41	0	0
3J	23	22	3	3
	20	22	0	0
3K	41	50	3	1
	0	0	0	0
					Total	Adjusted Total	Normal Progeny
Totals	576	540	37	35	1188	1260	1116
%	45.7143	42.8571	5.87302	5.55556
Total % NDJ	11.4286

## Sheet: SRT1720-non-aged
Replicate:	2
Genotype:	y w; + ; mtrm(y+)smc1∆ [ex46])/+
Treatment:	SRT1720-non-aged
NDJ calculation	Normal	Normal	Diplo	Nullo	# of Vials	# mothers per vial	Progeny/ female
Vial #	X	X	XX	0	10	4	33
NON-AGED	B-♀	B+♂	B+♀	B-♂
4A	21	23	4	0
	0	0	0	0
4B	43	30	2	2
	20	29	0	0
4C	46	43	4	1
	46	35	2	0
4D	50	37	3	3
	30	30	0	0
4E	45	25	2	2
	43	26	0	0
4F	43	35	1	2
	29	12	2	0
4G	50	27	4	2
	49	27	0	0
4H	40	31	2	0
	38	20	1	3
4I	43	30	4	1
	20	11	3	4
4J	39	55	3	0
	19	20	0	3
					Total	Adjusted Total	Normal Progeny
Totals	714	546	37	23	1320	1380	1260
%	51.7391	39.5652	5.36232	3.33333
Total % NDJ	8.69565

## Sheet: P-values
Comparison of Two Nondisjunction Rates: Significance Calculator
From "Statistical Analysis of Nondisjunction Assays in Drosophila" Supplemental
Yong Zeng, Hua Li, Nicole M. Schweppe, R. Scott Hawley, and William D. Gilliland
Genetics, 2010
The P-values calculated below are shown in Appendix Table S1
A separate file provides the One-way Anova/Tukey P-values shown in graph
X-Only Version: Enter your progeny counts in the blue cells.
		DMSO aged	Replicate 2	DMSO non-aged
	Normal Progeny	786		1193
	XO NDJ Males	32		25
	XXY NDJ Females	38		27
	Estimated NDJ Rate	0.151188		0.080185
		|Z|	3.46234
		Probability	0.000535501
The P-values calculated below are shown in Appendix Table S1
A separate file provides the One-way Anova/Tukey P-values shown in graph
X-Only Version: Enter your progeny counts in the blue cells.
		SRT1720 aged	Replicate 2	SRT1720 non-aged
	Normal Progeny	1116		1260
	XO NDJ Males	35		23
	XXY NDJ Females	37		37
	Estimated NDJ Rate	0.114286		0.0869565
		|Z|	1.6
		Probability	0.109
