# Supplementary material for: Meiotic cohesion requires Sirt1 and preserving its activity in aging oocytes reduces missegregation
Source: EMBO Rep. 2025 Nov 10;26(24):6121–40. doi: 10.1038/s44319-025-00634-y (PMC12714828; doi:10.1038/s44319-025-00634-y)
Supplement: Supplementary file 7 — Source data Fig. 5 [file 44319_2025_634_MOESM7_ESM.zip › Figure 5/Fig 5D/Fig 5D-replicate 3.xlsx]

## Sheet: DMSO-aged
Replicate:	3
Genotype:	y w; + ; mtrm(y+)smc1∆ [ex46])/+
Treatment:	DMSO-aged
NDJ calculation	Normal	Normal	Diplo	Nullo	# of Vials	# mothers per vial	Progeny/ female
Vial #	X	X	XX	0	10	4	18.85
AGED	B-♀	B+♂	B+♀	B-♂
1A	48	36	4	3
	13	7	1	1
1B	49	56	1	3
	9	9	1	1
1C	10	9	1	2
	3	2	0	0
1D	27	16	1	0
	0	4	0	0
1E	10	9	2	0
	0	0	0	0
1F	28	29	1	3
	0	0	0	0
1G	22	19	2	2
	0	0	0	0
1H	45	14	6	2
	3	13	3	0
1I	35	35	4	5
	10	20	2	0
1J	34	41	5	4
	20	6	1	2
					Total	Adjusted Total	Normal Progeny
Totals	366	325	35	28	754	817	691
%	44.798	39.7797	8.56793	6.85435
Total % NDJ	15.4223

## Sheet: DMSO-non-aged
Replicate:	3
Genotype:	y w; + ; mtrm(y+)smc1∆ [ex46])/+
Treatment:	DMSO-non-aged
NDJ calculation	Normal	Normal	Diplo	Nullo	# of Vials	# mothers per vial	Progeny/ female
Vial #	X	X	XX	0	10	4	22.5
NON-AGED	B-♀	B+♂	B+♀	B-♂
2A	52	47	2	1
	12	12	0	1
2B	21	19	2	0
	5	1	0	1
2C	36	42	3	4
	0	0	0	0
2D	25	27	0	0
	0	0	0	0
2E	36	17	3	2
	5	3	0	0
2F	44	37	1	0
	25	25	0	0
2G	34	30	2	4
	12	5	1	0
2H	34	30	1	3
	14	6	0	1
2I	53	25	0	4
	6	23	0	0
2J	32	37	0	0
	8	20	1	3
					Total	Adjusted Total	Normal Progeny
Totals	454	406	16	24	900	940	860
%	48.2979	43.1915	3.40426	5.10638
Total % NDJ	8.51064

## Sheet: SRT1720-aged
Replicate:	3
Genotype:	y w; + ; mtrm(y+)smc1∆ [ex46])/+
Treatment:	SRT1720-aged
NDJ calculation	Normal	Normal	Diplo	Nullo	# of Vials	# mothers per vial	Progeny/ female
Vial #	X	X	XX	0	10	4	22.9
AGED	B-♀	B+♂	B+♀	B-♂
3A	37	43	1	3
	1	6	0	0
3B	47	45	1	3
	10	11	0	0
3C	47	38	1	1
	29	3	2	0
3D	17	14	1	1
	0	0	0	0
3E	30	18	0	1
	0	3	0	0
3F	32	26	1	3
	21	5	0	0
3G	55	39	4	3
	21	29	3	0
3H	37	41	0	3
	18	5	0	0
3I	5	16	0	3
	2	5	0	0
3J	49	47	4	5
	11	7	0	2
					Total	Adjusted Total	Normal Progeny
Totals	469	401	18	28	916	962	870
%	48.7526	41.684	3.7422	5.82121
Total % NDJ	9.56341

## Sheet: SRT1720 -non-aged
Replicate:	3
Genotype:	y w; + ; mtrm(y+)smc1∆ [ex46])/+
Treatment:	SRT1720-non-aged
NDJ calculation	Normal	Normal	Diplo	Nullo	# of Vials	# mothers per vial	Progeny/ female
Vial #	X	X	XX	0	10	4	26.575
NON-AGED	B-♀	B+♂	B+♀	B-♂
4A	31	32	1	5
	6	5	0	1
4B	38	38	2	0
	1	8	0	0
4C	39	34	1	2
	4	5	0	1
4D	56	49	2	4
	8	17	0	0
4E	65	39	1	5
	25	34	1	1
4F	72	49	2	0
	33	21	0	1
4G	57	34	0	1
	28	37	0	1
4H	47	25	0	2
	2	6	0	2
4I	25	7	1	1
	0	0	0	1
4J	30	15	1	1
	0	0	0	0
					Total	Adjusted Total	Normal Progeny
Totals	567	455	12	29	1063	1104	1022
%	51.3587	41.2138	2.17391	5.25362
Total % NDJ	7.42754

## Sheet: P-values
Comparison of Two Nondisjunction Rates: Significance Calculator
From "Statistical Analysis of Nondisjunction Assays in Drosophila" Supplemental
Yong Zeng, Hua Li, Nicole M. Schweppe, R. Scott Hawley, and William D. Gilliland
Genetics, 2010
The P-values calculated below are shown in Appendix Table S1
A separate file provides the One-way Anova/Tukey P-values shown in graph
X-Only Version: Enter your progeny counts in the blue cells.
		DMSO aged	Replicate 3	DMSO non-aged
	Normal Progeny	691		860
	XO NDJ Males	28		24
	XXY NDJ Females	35		16
	Estimated NDJ Rate	0.154223		0.0851064
		|Z|	3.02574
		Probability	0.00248027
The P-values calculated below are shown in Appendix Table S1
A separate file provides the One-way Anova/Tukey P-values shown in graph
X-Only Version: Enter your progeny counts in the blue cells.
		SRT1720 aged	Replicate 3	SRT1720 non-aged
	Normal Progeny	870		1022
	XO NDJ Males	28		27
	XXY NDJ Females	18		12
	Estimated NDJ Rate	0.0956341		0.0709091
		|Z|	1.39604
		Probability	0.162701
