# Supplementary material for: Meiotic cohesion requires Sirt1 and preserving its activity in aging oocytes reduces missegregation
Source: EMBO Rep. 2025 Nov 10;26(24):6121–40. doi: 10.1038/s44319-025-00634-y (PMC12714828; doi:10.1038/s44319-025-00634-y)
Supplement: Supplementary file 7 — Source data Fig. 5 [file 44319_2025_634_MOESM7_ESM.zip › Figure 5/Fig 5D/Fig 5D One-way Anova.xlsx]

## Sheet: Summary
	Figure 5D Source Data
	AD NDJ tests with DMSO and SRT1720
	P-values calculated by online one way anova test website https://www.socscistatistics.com/tests/anova/default2.aspx

## Sheet: One-way Anova
One-way Anova analysis of three replicates of AD NDJ
	Group 1:	DMSO-aged		Group 3:	SRT1720-aged
	Group 2:	DMSO-non-aged		Group 4:	SRT1720-non-aged
	*For each group, the NDJ is entered below for each replicate test

## Sheet: Tukey HSD test
Tukey HSD test results
										DMSO aged vs DMSO non-aged
										DMSO aged vs SRT1720 aged
										DMSO non-aged vs SRT1720 non-aged
										SRT1720 aged vs SRT1720 non-aged
