# Supplementary material for: Meiotic cohesion requires Sirt1 and preserving its activity in aging oocytes reduces missegregation
Source: EMBO Rep. 2025 Nov 10;26(24):6121–40. doi: 10.1038/s44319-025-00634-y (PMC12714828; doi:10.1038/s44319-025-00634-y)
Supplement: Supplementary file 8 — Figure EV1D Source Data [file 44319_2025_634_MOESM8_ESM.zip]

Archive with 13 entries (12 files):
- Figure EV1D/
- Figure EV1D/1. Background-006.nd2
- __MACOSX/Figure EV1D/._1. Background-006.nd2
- Figure EV1D/0. Read Me.rtf
- __MACOSX/Figure EV1D/._0. Read Me.rtf
- Figure EV1D/~$4. Signal Quantification in EV1D.xlsx
- __MACOSX/Figure EV1D/._~$4. Signal Quantification in EV1D.xlsx
- Figure EV1D/2. 0-4095 CE Background-006.nd2 (cropped) view as TIFF.tif
- __MACOSX/Figure EV1D/._2. 0-4095 CE Background-006.nd2 (cropped) view as TIFF.tif
- Figure EV1D/3. 0-250 CE Background-006.nd2 (cropped) view as TIFF.tif
- __MACOSX/Figure EV1D/._3. 0-250 CE Background-006.nd2 (cropped) view as TIFF.tif
- Figure EV1D/4. Signal Quantification in EV1D.xlsx
- __MACOSX/Figure EV1D/._4. Signal Quantification in EV1D.xlsx
