# Supplementary material for: Meiotic cohesion requires Sirt1 and preserving its activity in aging oocytes reduces missegregation
Source: EMBO Rep. 2025 Nov 10;26(24):6121–40. doi: 10.1038/s44319-025-00634-y (PMC12714828; doi:10.1038/s44319-025-00634-y)
Supplement: Supplementary file 8 — Figure EV1D Source Data [file 44319_2025_634_MOESM8_ESM.zip › Figure EV1D/4. Signal Quantification in EV1D.xlsx]

## Sheet: Sheet1
	Volume (voxels)	561nm (H4K16ac)	647nm (Sirt1)
		(mean signal/voxel)	(mean signal/voxel)
purple square (volume)	83.66	106.59	341.44
oocyte DNA (volume)	57.67	104.83	283.06
